# Supplementary material for: Protocol for constructing glycan biosynthetic networks using glycowork
Source: STAR Protoc. 2024 Apr 16;5(2):102937. doi: 10.1016/j.xpro.2024.102937 (PMC11036093; doi:10.1016/j.xpro.2024.102937)
Supplement: File S1. protocol_notebook.ipynb (related to Before you begin & Step-by-step method details) [file mmc1.zip]

Archive with 1 entries (1 files):
- FileS1_protocol_notebook.ipynb
