# Supplementary material for: Protocol for constructing glycan biosynthetic networks using glycowork
Source: STAR Protoc. 2024 Apr 16;5(2):102937. doi: 10.1016/j.xpro.2024.102937 (PMC11036093; doi:10.1016/j.xpro.2024.102937)
Supplement: File S1. protocol_notebook.ipynb (related to Before you begin & Step-by-step method details) [file mmc1.zip › FileS1_protocol_notebook.ipynb]

# %% [markdown]
# Protocol for constructing glycan biosynthetic networks using glycowork

# %% [markdown]
**Jon Lundstrøm<sup>1,2,4,5,*</sup>, Luc Thomès<sup>3,4</sup>, and Daniel Bojar<sup>1,2,6,**</sup>**

<sup>1</sup>Department of Chemistry and Molecular Biology, University of Gothenburg, 41390 Gothenburg, Sweden.

<sup>2</sup>Wallenberg Centre for Molecular and Translational Medicine, University of Gothenburg, 41390 Gothenburg, Sweden.

<sup>3</sup>Univ. Lille, CHU Lille, ULR 7364 - RADEME - Maladies RAres du DÉveloppement
embryonnaire et du Métabolisme, F-59000 Lille, France.

<sup>4</sup>These authors contributed equally

<sup>5</sup>Technical contact

<sup>6</sup>Lead contact

<sup>*</sup>Correspondence: jon.lundstrom@gu.se

<sup>**</sup>Correspondence: daniel.bojar@gu.se


# %% [markdown]
## Summary

# %% [markdown]
Glycans, present across all domains of life, comprise a wide range of monosaccharides assembled into complex, branching structures. Here, we present an in silico method to construct biosynthetic networks from a list of observed glycans using the Python package glycowork. We describe steps for data preparation, network construction, feature analysis, and data export. This protocol is implemented in Python using example data and can be adapted for use with customized datasets.

**For complete details on the use and execution of this protocol, please refer to [Thomès et al. (2023)](https://doi.org/10.1016/j.celrep.2023.112710)**

# %% [markdown]
## Before you begin

# %% [markdown]
### Installation of glycowork and setup of environment

# %% [markdown]
**Timing:** 10 min.

**CRITICAL:** All code examples in this protocol are optimized to be run in a notebook environment such as Google Colaboratory or Jupyter Notebook. If running the code in a regular Python console instead, lines prefaced with a `!` operator need to instead be run in a command line environment (only relevant for the installation of the necessary dependencies).

**Note:** If running the code outside of a notebook environment, generated figures will not be displayed in-line.

# %% [markdown]
1. Install glycowork. (Troubleshooting 1).

# %% [code]
!pip install glycowork==1.0.1 # delete '!' operator if running in Python console

# %% [markdown]
**Optional:** If using the built-in module for drawing glycan structures using [GlycoDraw](https://doi.org/10.1093/glycob/cwad063), the glycowork install needs to be performed as below.

**Note:** If not working in a Google Colaboratory environment, see the [GlycoDraw section](https://bojarlab.github.io/glycowork/examples.html#glycodraw-code-snippets) of the glycowork documentation for installation instructions.


# %% [code]
# !pip install glycowork[draw]==1.0.1 # delete '!' operator if running in Python console

# %% [markdown]
2. Import all necessary helper functions from glycowork.


# %% [code]
import glycowork
from glycowork.glycan_data.loader import df_glycan, build_custom_df, unwrap
from glycowork.motif.processing import get_lib
from glycowork.motif.graph import generate_graph_features
from glycowork.network.biosynthesis import construct_network, plot_network, export_network, highlight_network, trace_diamonds, find_diamonds, network_alignment, infer_virtual_nodes, infer_network, retrieve_inferred_nodes, prune_network, evoprune_network
from glycowork.network.evolution import jaccard, get_communities, calculate_distance_matrix

# %% [markdown]
3. Import additional dependencies.

# %% [code]
import matplotlib
import matplotlib.pyplot as plt
import matplotlib.patheffects as path_effects
#comment out below line if running in Python console
%matplotlib inline
from scipy.stats import ttest_ind
import seaborn as sns
import pandas as pd
import numpy as np
import networkx as nx
import pickle
import scipy

# %% [markdown]
**Note:** The dependencies are bundled with glycowork or come pre-installed when working in a Google Colaboratory environemnt. When working in a local Python console, install (e.g., `pip install ...`) the necessary packages prior to importing.

# %% [markdown]
4. Set the working file path, assuming the presence of a folder named *glycan_networks* in Google Drive.

# %% [code]
from google.colab import drive
drive.mount('/content/drive')

fp = 'drive/My Drive/glycan_networks/'

# %% [markdown]
5. Download the milk glycan data from [Thomès et al. (2023)](https://doi.org/10.1016/j.celrep.2023.112710) and place in the `glycan_networks` folder. All data is available as supplementary data or through [Zenodo](https://zenodo.org/records/8016366). If downloading from Zenodo, unzip `MilkGlycans-archived.zip`and locate the files in `BojarLab-MilkGlycans-17c6650/data`.
  *   `TableS2.csv` contains milk glycan sequences in IUPAC-condensed format with associated species annotations.
  * `milk_networks_exhaustive.pkl` contains pre-calculated milk glycan biosynthetic networks.


# %% [markdown]
## Step-by-step method details

# %% [markdown]
### Preparation of data

# %% [markdown]
**Timing:** 10 min.

This step shows how to prepare the example data for biosynthetic network generation.

1. Load the table containing milk glycan structures and associated species information. (Troubleshooting 2).

# %% [code]
df_milk = pd.read_csv(fp + 'TableS2.csv')
df_milk

# %% [markdown]
**Figure 1: Screenshot of TableS2 (`df_milk`).** This table contains milk glycan structures and associated species information.

# %% [markdown]
2. Prepare library of glycoletters and list of species from the dataset.


# %% [code]
lib = get_lib(df_milk.target.values.tolist())
species_list = list(sorted(list(set(df_milk.Species.values.tolist()))))

# %% [markdown]
3. The final section of the protocol, *Building networks with other glycan types*, requires a collection of related glycans to be provided as input for the network generation. Here, glycans are prepared by loading and filtering SugarBase.

**Note:** The SugarBase database was introduced with the release of glycowork and remains continuously maintained and updated. While the current protocol demonstrates the construction of biosynthetic networks using glycans extracted from SugarBase, data from in-house experiments or from other databases such as GlyGen or GlyTouCan can be utilized as well. Important considerations when applying the protocol to a new dataset are outlined in the *Limitations* section.

> a. Build the SugarBase glycan table containing sequence information with associated metadata.


# %% [code]
df_species = build_custom_df(df_glycan)

# %% [markdown]
> b) Save a copy of the table, filtered to contain only glycolipids.


# %% [code]
df_glycolipid = build_custom_df(df_glycan[df_glycan['glycan_type']=='lipid'])

# %% [markdown]
>  c) Save a copy of the table, filtered to contain only *O*-glycans.

# %% [code]
df_oglycans = build_custom_df(df_glycan[df_glycan['glycan_type']=='O'])

# %% [markdown]
### Build network with inferred intermediate structures

# %% [markdown]
**Timing:** 10 min.

This step describes how to select a subset of milk glycans from a given species, and how to build and plot the corresponding biosynthetic network.

4.	Create a species-specific DataFrame from the full dataset.

# %% [code]
df_lama = df_milk[df_milk.Species == 'Lama_pacos'].reset_index(drop=True)

# %% [markdown]
**Note:** Here, the species *Lama pacos* is used as an example. In the code, `'Lama_pacos'` can be replaced by another species of interest. Available species are stored in the `species_list` variable previously defined.

5.  Build a glycan network. (Troubleshooting 3).

# %% [code]
net_lama = construct_network(df_lama.target.values.tolist(), libr = lib)

# %% [markdown]
6. Plot the computed network. (Troubleshooting 4).

# %% [code]
plot_network(net_lama)
# plt.savefig(fp+'figure1.pdf', format='pdf',dpi=300,bbox_inches='tight')

# %% [markdown]
**Figure 2: Biosynthetic network of Lama pacos milk glycans.** Nodes represent glycan structures (blue – observed, orange – inferred). The milk glycan lactose core (Galβ1-4Glc) is located at the top of the network. Edges indicate the enzymatic reaction, i.e., the addition of a monosaccharide or chemical modification, separating two nodes. Viewing of the generated network in a notebook format allows for mouse-over of nodes to get the identity of the structure.

# %% [markdown]
### Prune network

# %% [markdown]
**Timing:** 10 min.

This step allows pruning of a given network by comparing it to other processed networks.

**Note:** Evolutionary pruning requires multiple networks stored in a dictionary. Here, we use pre-calculated milk networks from [Thomès et al. (2023)](https://doi.org/10.1016/j.celrep.2023.112710), obtained in step 5 of the *Before you begin - Installation of glycowork and setup of environment* section.

7. Load the dictionary containing pre-calculated milk networks.

# %% [code]
with open(fp + 'milk_networks_exhaustive.pkl', 'rb') as file:
  net_dic = pickle.load(file)

# %% [markdown]
**Note:** the `net_dic` dictionary is structured with species as keys, and networkx objects of glycan networks as values. If desired, a similar network dictionary can be prepared by updating an existing dictionary object with the appropriate key-value pairs (i.e., `custom_net_dic['key_label'] = network_object`).

8. Prune the network from the previous example.

# %% [code]
net_lama2 = evoprune_network(net_lama, network_dic = net_dic, species_list=species_list, libr = lib, threshold = 0.01)

# %% [markdown]
**Note:** During pruning, alternative reaction paths are compared across all networks and a path is pruned if a significant difference in path likelihood (default threshold, p < 0.01) is observed. For more details, see [Thomès et al. (2023)](https://doi.org/10.1016/j.celrep.2023.112710). The `threshold` value can be modified to change the stringency of the statistical comparison, and thus, the network pruning.

9. Plot the pruned network.

# %% [code]
plot_network(net_lama2)
# plt.savefig(fp+'figure2.pdf', format='pdf',dpi=300,bbox_inches='tight')

# %% [markdown]
**Figure 3: Pruned biosynthetic network of Lama pacos milk glycans.** Glycan structures and enzymatic reaction steps are represented as described in Figure 2.

# %% [markdown]
### Analyzing network features

# %% [markdown]
**Timing:** 10 min.

This step describes how to compute multiple network statistics and how to compare previously generated or loaded networks.

10. Plot node degrees.

# %% [markdown]
>  a) Compute each node's degree.

# %% [code]
degree = net_lama2.degree()
degree_list = []
for (n,d) in degree:
  degree_list.append(d)

# %% [markdown]
>  b) Plot the results in a histogram.

# %% [code]
plt.hist(degree_list)
plt.title('Lama pacos pruned network degree')
plt.xlabel('Node degree')
plt.ylabel('Occurrence')
# plt.savefig(fp+'figure3.pdf', format='pdf',dpi=300,bbox_inches='tight')

# %% [markdown]
**Figure 4: Pruned Lama pacos network statistics.** Degree indicates the number of total connections a node exhibits. Node degree analysis yields insights into overall network connectivity and can provide hypotheses for biosynthetic flux of intermediate structures.

# %% [markdown]
11. Collect general network features.

# %% [code]
# For a single network:
features = generate_graph_features(net_lama2.to_undirected(), glycan_graph = False, libr = lib, label = 'Lama_pacos')

# For multiple networks extracted from a dictionary:
all_networks = [net_dic[k].to_undirected() for k in species_list]
feats = []
for k in range(len(all_networks)):
  try:
    spec = species_list[k]
    feats.append(generate_graph_features(all_networks[k], glycan_graph = False, libr = lib, label = spec))
  except:
    pass

df_feat = pd.concat(feats, axis=0)
df_feat
# df_feat.reset_index().to_csv(fp + 'tableS1.csv', index = False)

# %% [markdown]
**Table S1: General network features** (related to Step-by-step method details – Analyzing network features).

# %% [markdown]
**Note:** The `generate_graph_features()` function requires an undirected networkx graph object (converted with `net_lama2.to_undirected()`) as input (Troubleshooting 5). An overview of function parameters can be found in the [glycowork documentation pages](https://bojarlab.github.io/glycowork/).

12. Compare inferred versus observed node degree across networks.

# %% [code]
collecty = []
for net in all_networks:
  node_state = list(nx.get_node_attributes(net, 'virtual').values())
  degree_state = list(net.degree())
  degree_state = [k[1] for k in degree_state]
  collecty.append(list(zip(node_state, degree_state)))
collecty = unwrap(collecty)

# Removing root and terminal nodes
collecty = [k for k in collecty if k[1]>1]

# Plotting
temp = pd.DataFrame(collecty)
temp.columns = ['virtual','degree']
ax = sns.boxplot(x="virtual", y='degree', data=temp)
plt.title('observed versus virtual node degree')
# plt.savefig(fp+'figure4.pdf', format='pdf',dpi=300,bbox_inches='tight')

# %% [markdown]
**Figure 5: Comparison of node degree statistics between observed and virtual nodes across the full dataset.**

# %% [markdown]
**Note:** Inferred nodes are referred to as "virtual" nodes in the code. This attribute is encoded as a binary label: 0 – experimentally observed node, 1 – inferred/virtual node.

**Optional:** Statistical tests can be performed to compare a given feature between observed and virtual nodes using the SciPy module, such as here with a one-sided Welch’s t-test:

# %% [code]
virtuals = [k[1] for k in collecty if k[0] == 1]
reals = [k[1] for k in collecty if k[0] == 0]
ttest_ind(virtuals, reals, alternative = 'greater', equal_var = False)[1]

# %% [markdown]
**Note:** With a calculated p-value of p < 1e-9, there is a statistically significant difference between the average node degree of observed and virtual nodes.

# %% [markdown]
13.	Extract biosynthetic modules of glycan communities from a single network and highlight in the original network figure.

# %% [code]
nx.draw(net_lama2, pos = nx.nx_pydot.pydot_layout(net_lama2,  prog = "dot"))
# plt.savefig(fp+'figure5A.pdf', format='pdf',dpi=300,bbox_inches='tight')

# %% [code]
# get communities
lama_comms = get_communities([net_lama2.to_undirected()])

# build networks from
all_comm_networks = []
for k in lama_comms.keys():
  comm_network = construct_network(lama_comms[k], libr = lib)
  all_comm_networks.append(comm_network)
merged_network = nx.compose_all(all_comm_networks)

# get color map
col = ['#058F60', '#0385AE', '#A15989', '#9F6D55', '#EF6130', '#C23537']
color_dic = {}
for k in range(len(lama_comms.keys())):
  for j in lama_comms[list(lama_comms.keys())[k]]:
    color_dic[j] = col[k]

# set gray color for nodes occuring in multiple communities
for k in set([k for k in unwrap(list(lama_comms.values())) if unwrap(list(lama_comms.values())).count(k) > 1]):
  color_dic[k] = '#D3D3D3'

# draw network
nx.draw(net_lama2, pos = nx.nx_pydot.pydot_layout(net_lama2,  prog = "dot"), node_color = [color_dic[k] for k in list(net_lama2.nodes())])
# plt.savefig(fp+'figure5B.pdf', format='pdf',dpi=300,bbox_inches='tight')

# %% [markdown]
**Figure 6: Lama pacos network communities.** A) Pruned Lama pacos network. B) Pruned Lama pacos network with node colors indicating community identity. Nodes overlapping multiple communities are colored in light grey.

# %% [markdown]
**Note:** Like `generate_graph_features()`, the `get_communities()` function requires an undirected networkx graph as input.

**Note:** The `get_communities()` function returns a merged dictionary of community : glycans in that community.

14.	Calculate communities across all milk networks and calculate pairwise Jaccard distances for clustering.

# %% [code]
all_networks = [net_dic[k].to_undirected() for k in species_list]
comms = get_communities(all_networks, label_list = species_list)
comms = {k:v for k,v in comms.items() if v != ['Gal(b1-4)Glc-ol']}
dm = calculate_distance_matrix(comms, jaccard)

# %% [markdown]
**Note:** Communities only consisting of lactose are removed as these originate from understudied species where only lactose has been observed.

**Note:** Runtime scales with network complexity.

15.	Compare extracted communities by clustering.

# %% [code]
idx = [k for k in range(len(dm)) if np.mean(dm.iloc[:,k].values.tolist())<0.96]
dm2 = dm.iloc[idx, idx].reset_index(drop=True)
sns.clustermap(dm2)
# plt.savefig(fp+'figure6.pdf', format='pdf',dpi=300,bbox_inches='tight')

# %% [markdown]
**Figure 7: Hierarchical clustering of pairwise Jaccard distances between communities across the full dataset.** The clustering reveals three highly conserved biosynthetic modules containing (i) N-acetyllactosamine-based MOs, (ii) MOs derived from the progenitor GlcNAcβ1-3Galβ1-4Glc, and (iii) MOs starting from the progenitor GlcNAcβ1-6Galβ1-4Glc. Further insights into these three modules are discussed in [Thomès et al. (2023)](https://doi.org/10.1016/j.celrep.2023.112710)

# %% [markdown]
### Editing and exporting networks in glycowork

# %% [markdown]
**Timing:** 10 min.

This step describes how to edit networks to highlight select features using built-in glycowork features.

16.	Highlighting network conservation by scaling of node size.

# %% [markdown]
>  a) Construct and prune biosynthetic network using milk glycans from the Diprotodontia order.

# %% [code]
df_diproto = df_milk[df_milk.Order == "Diprotodontia"].reset_index(drop=True)
net_diproto = construct_network(list(set(df_diproto.target.values.tolist())), libr = lib)
net_diproto2 = evoprune_network(net_diproto, net_dic, species_list = species_list, libr = lib, threshold = 0.01)

# %% [markdown]
**Note:** The df_milk table contains glycan information from 172 unique mammalian species. While we demonstrate highlighting of network features using glycans from the Diprotodontia order, we encourage users to explore the dataset and modify the code to build and annotate different biosynthetic networks.

>  b) Highlight network conservation across species of the Diprotodontia order.

# %% [code]
net_diproto2 = highlight_network(net_diproto2, highlight = 'conservation', conservation_df = df_milk[df_milk.Order == 'Diprotodontia'])
plot_network(net_diproto2)
# plt.savefig(fp+'figure7.pdf', format='pdf',dpi=300,bbox_inches='tight')

# %% [markdown]
**Figure 8: Biosynthetic network of milk oligosaccharides from the Diprotodontia order.** Glycan structures and enzymatic reaction steps are represented as described in Figure 2. Node size is scaled by degree of conservation across the order of Diprotodontia.

# %% [markdown]
**Note:** The `highlight_network()` function allows for highlighting of different attributes, including glycan motifs, glycan abundance, glycan conservation (as shown in the above example), and species (for highlighting one species in a multi-species network). See the  [documentation](https://bojarlab.github.io/glycowork/network.html#highlight_network) for further details.

17.	Here, files including information on connectivity and annotation are exported for further modeling and visualization using external software.  

# %% [code]
## TABLE S2
export_network(net_lama2, filepath = fp + 'lama_export')

# %% [markdown]
**Table S2: Exported network files** (related to Step-by-step method details – Editing and exporting networks in glycowork).

# %% [markdown]
**Note:** The `filepath` argument should describe a valid path and file name prefix which will be appended by file description and type upon saving.

**Note:** The `export_network()` function generates two files: “prefix_node_labels.csv” containing observed/virtual node label information and “prefix_edge_list.csv” containing connectivity information. The files generated from this function call are included in **Table S2: Exported network files.**

**Note:** The exported files can be imported into external graph software, such as Gephi or Cytoscape, for further annotation.

# %% [markdown]
### Building networks with other glycan types

# %% [markdown]
**Timing:** 10 min.

This step describes how other glycan types than milk glycans can be used to generate networks, including glycolipids and O-glycans.

18. Create network from zebrafish glycolipids.

# %% [code]
glycolipid_zebrafish = df_glycolipid['glycan'][df_glycolipid['Species'].str.contains('Danio_rerio')==True].to_list()
lib = get_lib(glycolipid_zebrafish)
test_zebrafish = construct_network(glycolipid_zebrafish, libr = lib)
plot_network(test_zebrafish)
# plt.savefig(fp+'figure8.pdf', format='pdf',dpi=300,bbox_inches='tight')

# %% [markdown]
**Figure 9: Biosynthetic network of zebrafish glycolipids.** Glycan structures and enzymatic reaction steps are represented as described in Figure 2. Multiple network roots represent the Glcβ1Cer glycolipid core (top left) and structures that can’t be connected to the rest of the network in 5 or fewer inferred intermediate steps.

# %% [markdown]
16. Create network from chicken O-glycans.

# %% [code]
oglycan_chicken = df_oglycans['glycan'][df_oglycans['Species'].str.contains('Gallus_gallus')==True].to_list()
lib = get_lib(oglycan_chicken)
test_chicken = construct_network(oglycan_chicken, libr = lib)
plot_network(test_chicken)
# plt.savefig(fp+'figure9.pdf', format='pdf',dpi=300,bbox_inches='tight')

# %% [markdown]
**Figure 10: Biosynthetic network of chicken O-glycans.** Glycan structures and enzymatic reaction steps are represented as described in Figure 2. Multiple network roots represent GalNAc (top left) and structures that can’t be connected to the rest of the network in 5 or fewer inferred intermediate steps. Diverging branches of the main network represent extension of distinct O-glycan core structures.

# %% [markdown]
## Expected outcomes

# %% [markdown]
Successfully running the protocol will result in the generation of a list of files and figures. In steps 1-6, an initial biosynthetic network for milk glycans from Lama pacos is generated (Figure 2). In steps 7-10, this network is further pruned using evolutionary information obtained from the full dataset (Figure 3). Steps 10-15 describe the analysis of network features, including node degree (Figure 4-5), general network statistics (Table S1), and community detection (Figure 6-7). Step 16 showcases how to highlight network features within glycowork (Figure 8), while step 17 allows export of network files for further analysis and annotation using external software (Table S2). Finally, steps 18-19 give examples of network generation using alternative glycan classes (Figure 9-10).

# %% [markdown]
## Limitations

# %% [markdown]
As different glycan types are synthesized through different pathways, a network can only connect glycans from the same type. Therefore, any attempt to construct a network from a heterogeneous list of glycan types will result in a failure of this protocol.

In addition to the available computational power, two factors are strongly influencing the run time when constructing a network: the number of glycans in the initial list, and the maximum metabolic distance between these oligosaccharides. While the first reason may sound obvious, as more glycans will require more calculations and constitute additional entities to handle, the second reason is less straightforward. If few glycans are observed and if they are separated by many biosynthetic steps, meaning that they are of very heterogeneous length and/or composition, computing all possible intermediates to generate a single network will be a more fastidious task, ultimately resulting in a longer run time. To counteract that, glycowork will not try to connect parts of the network that have more than five missing intermediates in a row (i.e., it would take more than five reactions to connect a large observed structure to any smaller observed structure). This may sometimes result in incompletely connected networks.


# %% [markdown]
## Troubleshooting

# %% [markdown]
**Problem 1:**

Failure to install glycowork (*Before you begin – Installation of glycowork and setup of environment*).

**Potential solution:**

Check the version of Python installed:

In notebook: `!python --version`

In console: `python --version`

`glycowork` requires Python >= 3.8. If the installed version of Python does not meet this requirement, please refer to https://www.python.org/downloads/ for download and installation of the latest version.


**Problem 2:**

Failure to load file (*Step-by-step method details – Preparation of data*).

**Potential solution:**

It is necessary to mount Google Drive in order to access files through Google Colaboratory:

`from google.colab import drive`

`drive.mount('/content/drive')`

Make sure that the `fp` variable is correctly defined (default: `fp = 'drive/My Drive/glycan_networks/'`) and that all necessary files are placed in a folder named “glycan_networks” in Google Drive. If running the notebook locally, the `fp` variable must be edited to point to a local folder containing the necessary files.


**Problem 3:**

Failure to generate network (*Step-by-step method details – Build network with inferred intermediate structures*).

**Potential solution:**

Check the list of glycans used for network generation and filter if necessary. The `construct_network()` function expects a set of related glycan structures, all belonging to the same class. Further, a very large set of glycans and/or a set of  several glycans separated by many biosynthetic steps may result in prohibitively long run times depending on the available processing power.


**Problem 4:**

Failure to plot network (*Step-by-step method details – Build network with inferred intermediate structures*).

**Potential solution:**

The `plot_network()` function requires the optional networkx dependencies pydot and graphviz to be installed:

`conda install graphviz`

`pip install pydot`


**Problem 5:**
Related to Step 11 in *Step-by-step method details – Analyzing network features*. The `generate_graph_features()` function will return the error `NetworkXNotImplemented: not implemented for directed type` if an unmodified network graph object from `construct_network()` is used as input.  

**Potential solution:**
The `generate_graph_features()` function requires an undirected networkx graph object as input. Convert the network object with `network_object.to_undirected()`.


# %% [markdown]
## Resource availability

# %% [markdown]
**Lead contact**

Further information and requests for resources and reagents should be directed to and will be fulfilled by the lead contact, Daniel Bojar (daniel.bojar@gu.se).

**Technical contact**

Technical questions on executing this protocol should be directed to and will be answered by the technical contact, Jon Lundstrøm (jon.lundstrom@gu.se).

**Materials availability**

This study did not generate new unique reagents.

**Data and code availability**

* 	Data curated or generated here can be found in the supplementary tables as
well as stored as internal datasets within glycowork. Publicly available datasets used are listed in the key resources table.
* 	All relevant code to run the protocol described here and generate included figures can be found implemented in a notebook format as supplementary data.
* 	Any additional information required to reanalyze the data reported in this paper is available from the lead contact upon request.


# %% [markdown]
## Acknowledgments

# %% [markdown]
This work was funded by a Branco Weiss Fellowship – Society in Science awarded to D.B., by the Knut and Alice Wallenberg Foundation, and by the University of Gothenburg, Sweden.

# %% [markdown]
## Author contributions

# %% [markdown]
D.B., J.L., and L.T. conceived the method; D.B., J.L., and L.T. performed computational analyses; D.B., J.L., and L.T. curated the datasets for this study; D.B., J.L., and L.T. prepared the figures; D.B. supervised. D.B. acquired the funding for this study. All authors wrote and edited the manuscript.

# %% [markdown]
## Declaration of interests

# %% [markdown]
The authors declare no competing interests.
