# Supplementary material for: Protocol for constructing glycan biosynthetic networks using glycowork
Source: STAR Protoc. 2024 Apr 16;5(2):102937. doi: 10.1016/j.xpro.2024.102937 (PMC11036093; doi:10.1016/j.xpro.2024.102937)
Supplement: File S2. environment.yml (related to Before you begin - Installation of glycowork and setup of environment) [file mmc2.zip › FileS2_environment.yml]

name: glycowork
channels:
  - defaults
dependencies:
  - pip
  - python=3.10.12
  - graphviz==2.50.0
  - pip:
    - glycowork==1.0.1
    - matplotlib==3.7.1
    - numpy==1.23.5
    - scipy==1.11.4
    - seaborn==0.12.2
    - pandas==1.5.3
    - networkx==3.2.1
    - notebook==7.0.6
    - pydot==2.0.0
