# Supplementary material for: Protocol for constructing glycan biosynthetic networks using glycowork
Source: STAR Protoc. 2024 Apr 16;5(2):102937. doi: 10.1016/j.xpro.2024.102937 (PMC11036093; doi:10.1016/j.xpro.2024.102937)
Supplement: Table S1. General network features (related to Step-by-step method details – Analyzing network features) [file mmc3.xlsx]

## Sheet: tableS1_features
index	diameter	branching	nbrLeaves	avgDeg	varDeg	maxDeg	nbrDeg4	max_deg_leaves	mean_deg_leaves	deg_assort	size_corona	size_core	nbr_node_types	N	dens	betweenessMax	betweenessMin	betweenessAvg	betweenessVar	eigenMax	eigenMin	eigenAvg	eigenVar	closeMax	closeMin	closeAvg	closeVar	loadMax	loadMin	loadAvg	loadVar	harmMax	harmMin	harmAvg	harmVar	flowMax	flowMin	flowAvg	flowVar	flow_edgeMax	flow_edgeMin	flow_edgeAvg	flow_edgeVar	secorderMax	secorderMin	secorderAvg	secorderVar	egap	entropyStation
Acinonyx_jubatus	6	6	2	2.7142857142857144	2.7755102040816326	8	2	2	2	-0.482558	0	0	14	14	19	0.6452991452991452	0	0.1346153846153846	0.0294064	0.34822328865313656	0.22148952576165581	0.2650938231478476	0.00115384	0.5416666666666666	0.2826086956521739	0.3954735715102906	0.00550869	0.6474358974358975	0	0.1346153846153846	0.0288795	8.916666666666666	4.483333333333333	6.35	1.2458333333333325	0.6848290598290598	0	0.1814713064713065	0.031993494376163785	0.18215811965811965	0.0833333	0.1090372046254399	0.000993172	74.56540752922905	25.139610179953074	43.918508333236005	145.83129245014644	0.1078974750962628	-2.61956
Addax_nasomaculatus		4	2	2.6666666666666665	2.2222222222222223	6	2	2	2	-0.296296	0	0	9	9	12	0.2857142857142857	0	0.0674603	0.00919627	0.3807970011818342	0.3134995719727997	0.3325697990344749	0.00050844	0.44642857142857145	0.16666666666666666	0.27656294322960995	0.00737491	0.2857142857142857	0	0.0674603	0.00919627	4	1.5	2.574074074074074	0.6534636488340192													0.00337111	-2.10802
Aepyceros_melampus		63	9	3.473684210526316	5.280886426592797	18	39	9	9	-0.0277451	0	0	95	95	165	0.331074	0	0.0377897	0.00447029	0.1717880735660469	0.0649288	0.10047362070496134	0.000431367	0.30802707930367507	0	0.20272356938132943	0.00236735	0.33169960860158565	0	0.0377897	0.00423218	35.61666666666666	0	23.466024151287293	32.20130505686398													-0.00194063	-4.44413
Ailuropoda_melanoleuca	10	64	1	4.138888888888889	2.952932098765432	13	44	1	1	0.11982263846010263	0	0	72	72	149	0.26295102150173266	0	0.0457299	0.00285891	0.1766612347762948	0.0751809	0.11587377606139329	0.000462157	0.3287037037037037	0.16745283018867924	0.2437942915336245	0.00136422	0.2653811759445563	0	0.0457299	0.00259913	29.483333333333324	14.06388888888888	21.87572751322751	10.675411338918284	0.28947202292886154	0	0.0763791	0.00239634	0.0828949	0.013204553201335652	0.022666193145395322	0.000101536	512.34	144.57276535675442	245.64720922918775	5170.655812512177	0.028142107923775694	-4.26487
Alces_canadensis	1	0	2	1	0	1	0	2	2		0	0	2	2	1	0	0	0	0	0.7071067811865476	0.7071067811865476	0.7071067811865476	0	1	1	1	0	0	0	0	0	1	1	1	0					inf	inf	inf		0	0	0	0	1	-0.693147
Allochrocebus_lhoesti		49	7	3.2987012987012987	5.5601281835048075	16	16	7	7	-0.0577218	0	0	77	77	127	0.3906633352892169	0	0.0464479	0.00668627	0.18818458930362222	0.0831567	0.11174018208065865	0.000501145	0.3260300071445582	0.013157894736842105	0.21151841487675718	0.00274691	0.38907651072124766	0	0.0464479	0.0064002	30.78333333333332	1	19.852171998275885	24.893817219301294													-0.00378164	-3.99496
Alouatta_palliata	2	1	0	2.6666666666666665	0.8888888888888888	4	1	0	0	-1	0	0	3	3	4	1	0	0.3333333333333333	0.22222222222222224	0.6107839182711452	0.5598852584152163	0.5768514783671926	0.000575705	1	0.6666666666666666	0.7777777777777777	0.024691358024691367	1	0	0.3333333333333333	0.22222222222222224	2	1.5	1.6666666666666667	0.0555556	1	0	0.3333333333333333	0.22222222222222224	1	1	1	0	3.7416573867739413	1.4142135623730951	2.965842778640326	1.2037766123870304	1.5996460035114097	-1.07615
Antilocapra_americana	1	0	2	1	0	1	0	2	2		0	0	2	2	1	0	0	0	0	0.7071067811865476	0.7071067811865476	0.7071067811865476	0	1	1	1	0	0	0	0	0	1	1	1	0					inf	inf	inf		0	0	0	0	1	-0.693147
Balaenoptera_acutorostrata	7	1	2	2.2	1.7599999999999998	6	1	2	2	-0.465116	0	0	10	10	11	0.75	0	0.24722222222222223	0.060254629629629616	0.38019496402875963	0.2878459253022555	0.31513884175591955	0.00068751	0.5	0.23684210526315788	0.3534669278090331	0.00626472	0.75	0	0.24722222222222223	0.060254629629629616	5.916666666666666	2.9928571428571433	4.1952380952380945	0.6837732426303851	0.7500000000000002	0	0.24722222222222245	0.0602546	0.3333333333333337	0.125	0.20679012345679026	0.00640623	53.38539126015636	21.21320343559642	36.17418939732425	101.42802144650696	0.00296322	-1.79805
Balaenoptera_borealis	4	1	1	2.3333333333333335	1.5555555555555554	5	1	1	1	-0.666667	0	0	6	6	7	0.7000000000000001	0	0.2833333333333334	0.0880556	0.45634351496997005	0.3790560985154914	0.40726707008634105	0.0008002	0.625	0.35714285714285715	0.4900793650793651	0.010826089695137313	0.7000000000000001	0	0.2833333333333334	0.0880556	3.833333333333333	2.333333333333333	3	0.2939814814814814	0.6999999999999998	0	0.28333333333333327	0.0880556	0.4499999999999999	0.25	0.31999999999999995	0.0076	21.908902300206655	10.954451150103324	15.048934125817055	13.529581676819083	0.13539405527387682	-1.77211
Balaenoptera_edeni	4	1	1	2.3333333333333335	1.5555555555555554	5	1	1	1	-0.666667	0	0	6	6	7	0.7000000000000001	0	0.2833333333333334	0.0880556	0.45634351496997005	0.3790560985154914	0.40726707008634105	0.0008002	0.625	0.35714285714285715	0.4900793650793651	0.010826089695137313	0.7000000000000001	0	0.2833333333333334	0.0880556	3.833333333333333	2.333333333333333	3	0.2939814814814814	0.6999999999999998	0	0.28333333333333327	0.0880556	0.4499999999999999	0.25	0.31999999999999995	0.0076	21.908902300206655	10.954451150103324	15.048934125817055	13.529581676819083	0.0582019	-1.67335
Bison_bison	1	0	2	1	0	1	0	2	2		0	0	2	2	1	0	0	0	0	0.7071067811865476	0.7071067811865476	0.7071067811865476	0	1	1	1	0	0	0	0	0	1	1	1	0					inf	inf	inf		0	0	0	0	1	-0.693147
Bos_grunniens	8	5	3	2.4444444444444446	2.9135802469135803	9	1	3	3	-0.328671	0	0	18	18	22	0.6678921568627452	0	0.15604575163398693	0.0425921	0.3216427260956814	0.20379869294884154	0.23404084774152029	0.000780437	0.4358974358974359	0.19101123595505617	0.30015841367199525	0.00439965	0.6681985294117647	0	0.15604575163398693	0.0425274	10.033333333333335	4.286904761904761	6.613624338624338	1.9243144088911288	0.677451	0	0.17009803921568667	0.041062491990260325	0.2977941176470593	0.0580882	0.11017801857585159	0.00424981	136.5642705834867	49.49545433673672	85.35485832982182	549.9481594959875	0.025973379702352695	-2.78183
Bos_indicus	4	2	3	2	1	4	1	3	3	-0.444444	0	0	8	8	8	0.738095	0	0.19047619047619047	0.0697279	0.4195548242091991	0.31652894109332225	0.35193918227620113	0.00113881	0.7	0.3888888888888889	0.485938	0.010788212528935182	0.738095	0	0.19047619047619047	0.0697279	5.5	3.25	4.041666666666666	0.5590277777777777	0.7619047619047619	0	0.22619047619047622	0.0673186	0.35714285714285715	0.15476190476190477	0.19642857142857142	0.00400368	24.33105012119287	8.94427	18.11054803344294	24.00804992835597	0.14646539431956007	-2.07437
Bos_taurus		111	28	3.471502590673575	15.03675266450106	43	50	28	28	-0.0864647	0	0	193	193	335	0.4302929600078232	0	0.0123992	0.00156018	0.264898	0.045433123791575214	0.0688336	0.000443279	0.28237951807228917	0	0.1358731144857386	0.00435873	0.4298052858978088	0	0.012399232744667189	0.00153303	69.20000000000003	0	30.033293333034273	217.75836311812242													-0.00537639	-4.19026
Bubalus_arnee	3	0	2	1.5	0.25	2	0	2	2	-0.5	0	0	4	4	3	0.6666666666666666	0	0.3333333333333333	0.1111111111111111	0.5232166435699435	0.475651	0.4994340688622187	0.000565611	0.75	0.5	0.625	0.015625	0.6666666666666666	0	0.3333333333333333	0.1111111111111111	2.5	1.8333333333333333	2.1666666666666665	0.11111111111111113	0.6666666666666664	0	0.33333333333333326	0.11111111111111102	0.6666666666666665	0.49999999999999983	0.5555555555555555	0.00617284	6.63325	3.4641016151377544	5.048675597924277	2.5108747069239428	0.26866177942648395	-1.38543
Bubalus_bubalis		49	4	3.6623376623376624	9.13274	25	28	4	4	-0.232389	0	0	77	77	141	0.5634704058125112	0	0.050002278423331055	0.0078966	0.22130005875134964	0.0856874	0.11198382820087088	0.000446635	0.29837625979843224	0.017543859649122806	0.19009414943910777	0.00257758	0.5684770955165691	0	0.0500023	0.00793646	31.38333333333332	1.5	18.271363917467806	23.897533326743726													-0.00505111	-3.37345
Callithrix_jacchus	9	39	3	3.3962264150943398	2.126023495906017	8	19	3	3	0.0728976	0	0	53	53	90	0.37399225417796034	0	0.061214	0.00776145	0.19351712453598272	0.0996404	0.13570059944888452	0.000453272	0.3611111111111111	0.1640378548895899	0.24970700655009992	0.00186707	0.3715269049215125	0	0.061214	0.00740471	23.150000000000002	10.99404761904762	16.31027253668763	7.306788469485075	0.3813696677502655	0	0.10354447644661917	0.00640637	0.10414587337240884	0.0196078	0.037511913436467384	0.000261242	337.7894654931503	91.51251758647345	169.63884312151723	2227.57	0.027763	-3.95817
Camelus_bactrianus		55	7	3.122448979591837	4.331945022907123	17	23	7	7	0.018970774752408298	0	0	98	98	153	0.4753802155652552	0	0.0377525	0.00617981	0.18067380946163752	0.0735511	0.0990116	0.000400781	0.3346807090410146	0.010309278350515464	0.20751854054030572	0.00227383	0.4697256303097554	0	0.037752472122869765	0.00601574	39.066666666666656	1	24.010617103984437	31.438084758476467													0.001154	-3.94024
Camelus_dromedarius		52	6	3.357142857142857	10.51530612244898	30	26	6	6	-0.19679	0	0	84	84	141	0.6157485877629002	0	0.0428613	0.00862106	0.261033	0.072144	0.10674174980557995	0.000510961	0.2875634770486906	0	0.17129956772316438	0.00313541	0.6161905412979833	0	0.042861340833718155	0.00853955	35.30357142857143	0	18.343685943685937	36.03658869234701													-0.0242929	-4.25176
Canis_familiaris		46	7	3.5692307692307694	3.59905	14	35	7	7	-0.130798	0	0	65	65	116	0.32379508682571023	0	0.0564484	0.00513509	0.1706393530542471	0.0853456	0.12201308876179864	0.000497422	0.2873803827751196	0.015625	0.20218275313764444	0.0022601	0.31196894749412113	0	0.0564484	0.00479949	22.683333333333326	1	17.349950049950046	16.595377825745384													-0.00456404	-4.13022
Canis_lupus	3	2	2	2.3333333333333335	1.888888888888889	5	1	2	2	-0.666667	0	0	6	6	7	0.7000000000000001	0	0.23333333333333336	0.10888888888888891	0.457496	0.38124642583151164	0.4066628542202791	0.00129199	0.7142857142857143	0.45454545454545453	0.5411255411255411	0.0149922	0.7000000000000001	0	0.23333333333333336	0.10888888888888891	4	2.6666666666666665	3.1111111111111107	0.3950617283950619	0.7	0	0.2333333333333333	0.10888888888888885	0.45	0.24999999999999994	0.29	0.0064	18.165902124584957	9.48683	14.048037283759848	12.652648474093406	0.17257469316395213	-1.77986
Capra_aegagrus_hircus		23	2	3.5	15.791666666666666	28	11	2	2	-0.289543	0	0	48	48	84	0.6255592387877308	0	0.044384057971014496	0.010325182057389437	0.3317164995481039	0.11242221502089214	0.140556	0.00107728	0.41110295915871853	0.0591017	0.22628596509996987	0.00604079	0.6250867252543941	0	0.044384057971014496	0.010239198518720818	25.733333333333327	3	12.932225529100528	20.586620521006108													0.000937141	-3.75174
Capra_hircus		80	17	3.5172413793103448	12.787633769322234	34	37	17	17	-0.118374	0	0	145	145	255	0.562544	0	0.023062856683546337	0.00367366	0.23514584232535532	0.061831	0.08053	0.000411464	0.2932118964514252	0.0306513	0.16050107961619395	0.00296861	0.5629025801551842	0	0.023062856683546334	0.00365131	54.97619047619053	5.15	27.316380362932076	88.71662225906913													-0.0150417	-4.78113
Cavia_porcellus	8	12	1	3	1.2222222222222223	6	5	1	1	-0.262626	0	0	18	18	27	0.591299	0	0.14583333333333334	0.030749203531494282	0.26855649556240124	0.19315247856532886	0.2347109808679445	0.000466311	0.425	0.21794871794871795	0.3096150627299822	0.00310164	0.5925245098039217	0	0.14583333333333331	0.030255144422284178	9	5.492857142857143	7.220238095238096	1.0149924414210125	0.6133720930232568	0	0.19760538582358034	0.025421937390411244	0.2830882352941182	0.0562158	0.0936379	0.00280539	78.8307	31.646154107054457	52.14179095761361	125.97782177901578	0.0252724	-2.86534
Cervus_nippon	3	1	2	2.5714285714285716	5.1020408163265305	8	1	2	2	-0.776	0	0	7	7	9	0.9333333333333333	0	0.18095238095238095	0.10757369614512471	0.48423541574353574	0.3431079817434143	0.3751067315232583	0.00215208	0.8571428571428571	0.4	0.5510204081632654	0.018475635152019988	0.9333333333333333	0	0.18095238095238095	0.10757369614512471	5.5	2.833333333333333	3.6666666666666656	0.6587301587301589	0.9333333333333333	0	0.18095238095238095	0.10757369614512471	0.3333333333333333	0.2	0.2222222222222222	0.00246914	31.20897306865447	8.831760866327848	20.344149935751684	40.115563391654675	0.1817102219896708	-1.79146
Chinchilla_chinchilla	1	0	2	1	0	1	0	2	2		0	0	2	2	1	0	0	0	0	0.7071067811865476	0.7071067811865476	0.7071067811865476	0	1	1	1	0	0	0	0	0	1	1	1	0					inf	inf	inf		0	0	0	0	1	-0.693147
Choeropsis_liberiensis	14	116	7	3.9324324324324325	7.319758948137327	24	67	7	7	-0.11504	0	0	148	148	291	0.37053290322452676	0	0.030871660030172755	0.00297422	0.1559534026293064	0.0561517	0.0805272	0.000272126	0.27631578947368424	0.12457627118644068	0.18624871239380164	0.000917695	0.36151879525416275	0	0.0308717	0.00283779	51.6619	22.746681096681087	33.614764027264016	28.026060955291634	0.3258686928690313	0	0.053366062322019174	0.00286864	0.0795063	0.00682602	0.017406007526944975	0.000117046	1696.8960163756665	365.68556843942486	829.4966431308162	41997.842402433256	0.00664364	-4.97212
Cricetulus_griseus	2	0	2	1.3333333333333333	0.2222222222222222	2	0	2	2	-1	0	0	3	3	2	1	0	0.3333333333333333	0.22222222222222224	0.6107839182711452	0.5598852584152163	0.5768514783671926	0.000575705	1	0.6666666666666666	0.7777777777777777	0.024691358024691367	1	0	0.3333333333333333	0.22222222222222224	2	1.5	1.6666666666666667	0.0555556	1	0	0.3333333333333333	0.22222222222222224	1	1	1	0	3.7416573867739413	1.4142135623730951	2.965842778640326	1.2037766123870304	0.5022594004904706	-1.09232
Crocuta_crocuta	3	3	0	3.2	2.16	6	1	0	0	-0.666667	0	0	5	5	8	0.5833333333333333	0	0.19999999999999998	0.0405556	0.4856790669414446	0.40410893089118644	0.44646553364755903	0.000668527	0.8	0.5	0.6409523809523809	0.010263945578231296	0.5833333333333333	0	0.19999999999999998	0.0405556	3.5	2.333333333333333	2.9333333333333327	0.14000000000000007	0.6666666666666666	0	0.3	0.0454167	0.3333333333333333	0.2916666666666667	0.31666666666666665	0.000416667	10.440306508910547	4.358898943540673	7.8383007247965875	4.561041747653247	1.67863	-1.59241
Cuniculus_paca	8	9	0	2.875	1.98438	8	1	0	0	-0.432225	0	0	16	16	23	0.6674603174603176	0	0.16011904761904763	0.0345338	0.30517041293058284	0.21524683665254604	0.24902815316237625	0.000484979	0.45454545454545453	0.22388059701492538	0.32033553064457065	0.00391202	0.668452	0	0.16011904761904763	0.034159	8.833333333333334	5.127380952380953	6.472470238095238	0.9660896533092402	0.6891156462585029	0	0.20553287981859397	0.0304437	0.2857142857142855	0.064966	0.11078458049886619	0.00284413	76.03818899452433	34.26085500344395	58.02726748046795	133.16337651654834	0.051931759457029436	-2.73498
Cystophora_cristata	16	420	0	6.1745283018867925	2.2148228907084366	12	406	0	0	0.656752	0	0	424	424	1309	0.0812256	7.960249968921949e-05	0.011623730633017146	0.000102028	0.0945465	0.020983395483588404	0.046808692744030996	0.000167437	0.22169811320754718	0.10890834191555097	0.17251626246556642	0.000512741	0.0673771	0.000115177	0.011623730633017146	7.694540128362193e-05	113.06987734487738	54.1308	88.82685480138329	130.96016539286134	0.0569278	0.00513393	0.0206169	4.1661440396328874e-05	0.00881107	0.00257757	0.00373995	1.4361059878691574e-06	2101.0828407024615	593.1931003265245	935.9705584765285	54520.90259903833	0.0270947	-6.04888
Dasypus_novemcinctus	1	0	2	1	0	1	0	2	2		0	0	2	2	1	0	0	0	0	0.7071067811865476	0.7071067811865476	0.7071067811865476	0	1	1	1	0	0	0	0	0	1	1	1	0					inf	inf	inf		0	0	0	0	1	-0.693147
Dasyurus_maculatus	12	101	0	4.622641509433962	1.7821288714845143	9	90	0	0	0.2012052534971604	0	0	106	106	245	0.22918908076375996	0.00114058	0.0335372	0.00144771	0.14748001562393406	0.0651354	0.095829	0.000250773	0.3153153153153153	0.15373352855051245	0.22759614630503938	0.00109986	0.2169148209151103	0.0017236	0.0335372	0.0012657	40.533333333333346	21.315620490620486	30.002318331563604	14.097686113759679	0.20235902952653678	0.020036617273967525	0.058835862434820585	0.000882069	0.0349213	0.00884079	0.014807820790452553	2.625766443018279e-05	399.2387196698282	138.39386170198682	253.18972056794217	2135.9745710517473	0.029360707975102596	-4.65953
Dasyurus_viverrinus	9	41	2	3.811320754716981	2.7945888216447123	11	30	2	2	0.10209657926540809	0	0	53	53	101	0.32373067643416636	0	0.0561769	0.00354436	0.18836355572368704	0.0935414	0.13546860769609345	0.000516181	0.3586206896551724	0.17275747508305647	0.2650958051654187	0.00167635	0.3269771940115077	0	0.0561769	0.00330836	22.916666666666664	10.401984126984127	17.316666666666663	7.1628043278806945	0.35385060710047195	0	0.0936481	0.00320239	0.0608528	0.019130054922386657	0.0312634	7.567882809473416e-05	425.77004889967617	99.38880490289472	172.13445008871156	3928.406608179907	0.0437205	-3.95261
Daubentonia_madagascariensis	8	29	0	4	2.5714285714285716	10	22	0	0	0.00671141	0	0	35	35	70	0.3629646289539336	0	0.0692131	0.00665893	0.21994219655158231	0.12192680974428889	0.16706863586464307	0.000659499	0.4358974358974359	0.21794871794871795	0.3116321050889395	0.00228295	0.3568404634581104	0	0.0692131	0.00612525	17.5	9.5131	13.349183673469387	3.6109911541487336	0.3804624847777341	1.2665645913727275e-17	0.11496540575635907	0.0057915	0.0970627	0.026578744934478198	0.039721837984989274	0.000189012	161.7398048771071	61.16867441228046	99.15070844504484	624.5526598327887	0.0599265	-3.54502
Delphinapterus_leucas		137	10	3.814207650273224	5.233240765624534	20	97	10	10	-0.0360735	0	0	183	183	349	0.3590361573554769	0	0.0268085	0.00244485	0.14752294613422975	0.0486669	0.0723232	0.000233835	0.2550458137850688	0.00549451	0.1688503343685933	0.00111373	0.3475096344432401	0	0.026808502308909878	0.00235454	59.383333333333404	1	37.788297858789676	54.87829932480377													0.000366498	-5.1575
Diceros_bicornis		134	7	3.7514792899408285	4.12759	22	87	7	7	-0.0283474	0	0	169	169	317	0.2430224584262516	0	0.013403876946023425	0.000769726	0.17210613250033482	0.045550937655679184	0.0754532	0.000223972	0.22263450834879406	0	0.1259987403523317	0.00180015	0.24251818095510902	0	0.013403876946023425	0.000735141	49.10238095238099	0	26.124762843993604	68.29559678367019													-0.00269984	-5.11976
Elephas_maximus	11	60	0	3.9166666666666665	2.604166666666666	12	42	0	0	0.0863723	0	0	72	72	141	0.37218053502443366	0	0.0518835	0.00549255	0.17006082825337737	0.0827977	0.11616852964711397	0.000393762	0.3212669683257919	0.13894324853228962	0.22252395696575475	0.00148152	0.3692309722532731	0	0.0518835	0.0051413	28.592857142857124	14.160425685425677	20.37474947891614	10.746565021004471	0.3632272824445896	0	0.0843468	0.00458846	0.0979936	0.013137779229349519	0.0264983	0.000240067	433.21635833406356	151.99818664274085	273.9663076783329	5035.807615909612	0.014468223800766955	-4.25825
Equus_asinus	8	16	2	3.1724137931034484	2.9013079667063018	9	9	2	2	-0.0995475	0	0	29	29	46	0.5029153019232384	0	0.0966977	0.015547142302307968	0.24393665123666597	0.1476970188068316	0.18388760017258604	0.000668109	0.4057971014492754	0.2028985507246377	0.2867640404681992	0.00296924	0.5029761904761905	0	0.0966977	0.015170189116450041	14.150000000000002	6.895238095238098	10.181773399014775	3.4615268104863843	0.5339240692162468	-1.17484e-18	0.14147034824469257	0.017365435668917736	0.15238197225617323	0.037037037037037035	0.0663681	0.00076683	187.75809252167483	60.604400832444846	106.67521141512105	763.137	0.0412151	-3.33191
Equus_caballus		39	3	3.4782608695652173	10.162570888468812	26	21	3	3	-0.177521	0	0	69	69	120	0.6192445854436006	0	0.045215100965759425	0.00819532	0.2696553113369636	0.0812818	0.11790172391989924	0.000591937	0.3433391003460208	0	0.19926617713562006	0.00414882	0.6185177818017754	0	0.0452151	0.00809761	31.616666666666653	0	16.875779534475182	29.127651654391506													-0.00663873	-3.94363
Equus_quagga	1	0	2	1	0	1	0	2	2		0	0	2	2	1	0	0	0	0	0.7071067811865476	0.7071067811865476	0.7071067811865476	0	1	1	1	0	0	0	0	0	1	1	1	0					inf	inf	inf		0	0	0	0	1	-0.693147
Erignathus_barbatus		76	2	3.5053763440860215	1.2177130304081396	6	45	2	2	0.3853329363897993	0	0	93	93	163	0.10698900341250595	0	0.0223659	0.000464066	0.13957492961601345	0.0732382	0.10271542717602733	0.000202229	0.14255167498218102	0.0500385	0.10647665019076942	0.000467915	0.10728912291412296	0	0.0223659	0.000436553	18.681782106782105	6.559192604780836	14.042637785996417	6.933290587789672													-0.00148002	-4.22695
Erinaceus_europaeus	1	0	2	1	0	1	0	2	2		0	0	2	2	1	0	0	0	0	0.7071067811865476	0.7071067811865476	0.7071067811865476	0	1	1	1	0	0	0	0	0	1	1	1	0					inf	inf	inf		0	0	0	0	1	-0.693147
Eulemur_mongoz	8	29	1	3.891891891891892	3.826150474799123	13	21	1	1	-0.332386	0	0	37	37	72	0.36023809523809525	0	0.0682969	0.00618119	0.21121056880510242	0.11217730449089276	0.1621079556674089	0.000748038	0.41379310344827586	0.2011173184357542	0.3020661480005697	0.00212912	0.3626984126984128	0	0.0682969	0.00571767	17.750000000000004	8.757142857142858	13.814671814671813	4.177396201358565	0.39155561976528364	-1.12785e-17	0.10691544923550324	0.00618033	0.11196165924318556	0.025154990552773277	0.0374106	0.00023195	282.7823823232827	78.52888425996971	127.20781175720549	1653.3449976090883	0.0514016	-3.57958
Felis_catus	10	37	0	3.625	3.1927083333333335	13	20	0	0	-0.167838	0	0	48	48	87	0.3956540867699302	0	0.0678191	0.00893341	0.19638069167520367	0.11051631026562334	0.14269755704891682	0.000470741	0.3643410852713178	0.16151202749140894	0.250408	0.00196804	0.39023473635522643	0	0.0678191	0.0084006	20.966666666666658	11.071428571428571	15.283945105820104	5.471228413159882	0.41241126318505733	3.28650664088853e-18	0.10740635418878514	0.00773005	0.10894057615908326	0.0209945	0.0377987	0.000388853	278.52047689685486	113.64759518373248	194.16374219987873	1955.4660508636498	0.0220447	-3.83916
Giraffa_camelopardalis	6	11	0	3.2222222222222223	2.6172839506172836	9	6	0	0	-0.247413	0	0	18	18	29	0.5145928826075885	0	0.11478758169934641	0.019229441762356917	0.2979884923518165	0.19326751978040194	0.2341671192022832	0.000721316	0.5	0.265625	0.36275484811010567	0.00391695	0.5153186274509803	0	0.11478758169934641	0.0187922	10.333333333333334	5.966666666666668	7.805555555555555	1.4079012345679016	0.5461891690823736	2.6122894697062506e-17	0.17496077148696385	0.0173532	0.18250878633180276	0.0553972	0.082198	0.000795539	76.93998011107603	37.19893196709831	55.57545897190669	146.98320419048045	0.0248934	-2.79607
Glaucomys_volans	1	0	2	1	0	1	0	2	2		0	0	2	2	1	0	0	0	0	0.7071067811865476	0.7071067811865476	0.7071067811865476	0	1	1	1	0	0	0	0	0	1	1	1	0					inf	inf	inf		0	0	0	0	1	-0.693147
Gorilla_gorilla		33	3	3.36	3.1104000000000003	11	18	3	3	-0.0285914	0	0	50	50	84	0.3440597402207406	0	0.052551020408163264	0.00582572	0.21204381682427753	0.10255706046365629	0.139395	0.000568917	0.395453	0.0204082	0.25295090689249244	0.00396865	0.34436708711262287	0	0.052551020408163264	0.00551352	22.416666666666664	1	15.181428571428569	14.274634523809524													0.000130074	-3.79622
Halichoerus_grypus		1	3	2	1.7142857142857142	5	1	3	3	-0.315789	0	0	7	7	7	0.3333333333333333	0	0.0761905	0.015782312925170065	0.4341377068302314	0.35683874858619086	0.3769810732824745	0.000742413	0.5333333333333333	0.16666666666666666	0.3248677248677248	0.015538758713361887	0.3333333333333333	0	0.0761905	0.015782312925170065	3.5	1	2.1904761904761902	0.7494331065759637													0	-1.66787
Homo_sapiens		2082	29	6.023755139333029	6.496466300938639	27	1881	29	29	0.42396214078427447	0	0	2189	2189	6593	0.1463584245800039	0	0.00314768	6.40552450332788e-05	0.0766991	0.00627301	0.019417883345395633	7.977540894285259e-05	0.17112865449285936	0	0.1090241392103035	0.000872198	0.11079460000723804	0	0.00314768	5.2139837091873815e-05	448.0653013653002	0	278.7088479390089	5786.512844686808													-0.000161656	-7.04242
Lama_glama	1	0	2	1	0	1	0	2	2		0	0	2	2	1	0	0	0	0	0.7071067811865476	0.7071067811865476	0.7071067811865476	0	1	1	1	0	0	0	0	0	1	1	1	0					inf	inf	inf		0	0	0	0	1	-0.693147
Lama_pacos	8	24	5	3.255813953488372	7.353163872363441	18	12	5	5	-0.273665	0	0	43	43	70	0.574655	0	0.0680388	0.012345123287370568	0.28390555932200734	0.1184247341434737	0.14987694682880415	0.000792715	0.4	0.18834080717488788	0.27152967632669694	0.00222328	0.577774	0	0.0680388	0.0122801	22.81666666666666	10.061904761904763	14.084883720930232	6.183312143047231	0.5990340878797166	-8.25253e-18	0.1081479035561199	0.013322825405473507	0.13740371471401003	0.0240999	0.0482978	0.000477555	360.1946336106694	119.63065288283038	220.4383514936122	2237.457774745006	0.0156971	-3.73052
Leontopithecus_rosalia		29	6	3.1363636363636362	1.8450413223140494	6	17	6	6	0.26694459386767083	0	0	44	44	69	0.2863997954133639	0	0.0606564	0.00561462	0.2073782286110306	0.10991184708187757	0.1488290370863585	0.00057719	0.3723145071982281	0.023255813953488372	0.24782271221706667	0.00430127	0.28608086214675355	0	0.0606564	0.00528515	19.400000000000002	1	13.40714285714286	12.768699301690377													-0.00443175	-3.73736
Lobodon_carcinophaga	1	0	2	1	0	1	0	2	2		0	0	2	2	1	0	0	0	0	0.7071067811865476	0.7071067811865476	0.7071067811865476	0	1	1	1	0	0	0	0	0	1	1	1	0					inf	inf	inf		0	0	0	0	1	-0.693147
Loxodonta_africana	11	41	1	3.6153846153846154	1.698224852071006	8	28	1	1	0.00586198	0	0	52	52	94	0.49956334402066815	0	0.0689442	0.00872406	0.1842216171513522	0.0981494	0.1373902730362326	0.000354682	0.3333333333333333	0.15789473684210525	0.23147010629683779	0.0015934	0.49697076978939714	0	0.0689442	0.00837994	21.66666666666666	10.442460317460316	15.689714452214453	5.419889891436416	0.4796378618002887	0	0.10801568006412546	0.00729524	0.12307013284866457	0.018708784363204455	0.036575908589750135	0.000431274	296.0323079967049	95.1269	168.2426703159599	1478.5431390283154	0.0157047	-3.88579
Macaca_mulatta	9	35	1	3.4583333333333335	3.581597222222222	13	16	1	1	-0.12452	0	0	48	48	83	0.38675950407333726	0	0.0648319	0.00896332	0.20547041266882454	0.10699466442727351	0.14268331073146664	0.000474806	0.373016	0.16906474820143885	0.2583183543335136	0.00196657	0.3822335286257579	0	0.0648319	0.00859705	21.733333333333334	11.033333333333328	15.228224206349205	5.978768697148998	0.38680094693068506	-6.57301e-18	0.10775472521161629	0.00794918	0.0947546	0.021301356749276655	0.0408928	0.000296285	321.72338477632843	112.80782909845377	195.05264284665932	1862.2246038838846	0.021320135334834123	-3.86624
Macaca_sinica	4	2	0	2.5714285714285716	1.1020408163265307	5	1	0	0	-0.458333	0	0	7	7	9	0.6333333333333333	0	0.21904761904761902	0.0659864	0.41616360704929267	0.34043315474610497	0.3769701796162556	0.000750627	0.6666666666666666	0.4	0.49523809523809526	0.00965986	0.6333333333333333	0	0.21904761904761902	0.0659864	4.5	2.916666666666667	3.6190476190476195	0.33701814058956897	0.6666666666666665	0	0.26666666666666666	0.0611905	0.4	0.18333333333333332	0.23333333333333334	0.005	18.78829422805593	10.392304845413266	15.961636191339874	8.226170095309083	0.1883858851979171	-1.94162
Macropus_giganteus	1	0	2	1	0	1	0	2	2		0	0	2	2	1	0	0	0	0	0.7071067811865476	0.7071067811865476	0.7071067811865476	0	1	1	1	0	0	0	0	0	1	1	1	0					inf	inf	inf		0	0	0	0	1	-0.693147
Mephitis_mephitis	8	14	2	3.0476190476190474	2.0453514739229024	8	6	2	2	-0.253697	0	0	21	21	32	0.3772807017543859	0	0.11729323308270673	0.011196717147924109	0.2549614472794838	0.17360337462964834	0.21669777012382355	0.000661124	0.4166666666666667	0.21739130434782608	0.3191995894203047	0.00297969	0.38125	0	0.11729323308270677	0.010616859494836714	10.166666666666666	5.494047619047619	8.302154195011337	1.8490933240265115	0.428595	-1.86985e-17	0.17058941997851768	0.013360945734981049	0.13933270676691728	0.0526316	0.0808214	0.000518265	110.47915123290393	42.26869831379785	64.34959142841925	283.98722585265403	0.0597048	-2.96221
Mesocricetus_auratus	1	0	2	1	0	1	0	2	2		0	0	2	2	1	0	0	0	0	0.7071067811865476	0.7071067811865476	0.7071067811865476	0	1	1	1	0	0	0	0	0	1	1	1	0					inf	inf	inf		0	0	0	0	1	-0.693147
Monodelphis_domestica	3	0	2	1.5	0.25	2	0	2	2	-0.5	0	0	4	4	3	0.6666666666666666	0	0.3333333333333333	0.1111111111111111	0.5232166435699435	0.475651	0.49943406886221875	0.000565611	0.75	0.5	0.625	0.015625	0.6666666666666666	0	0.3333333333333333	0.1111111111111111	2.5	1.8333333333333333	2.1666666666666665	0.11111111111111113	0.6666666666666664	0	0.33333333333333326	0.11111111111111102	0.6666666666666665	0.49999999999999983	0.5555555555555555	0.00617284	6.63325	3.4641016151377544	5.048675597924277	2.5108747069239423	0.30407149323905114	-1.36263
Mus_musculus		14	4	3.096774193548387	5.764828303850156	12	6	4	4	-0.0441321	0	0	31	31	48	0.424904	0	0.056210604375231746	0.010780931971130944	0.2693143460558883	0.15078923000318373	0.17767381567149224	0.00069008	0.39308176100628933	0.059259259259259255	0.23118079011876397	0.00677281	0.42442528735632185	0	0.0562106	0.010749815021263275	14.5	2.1666666666666665	8.368356374807988	9.060125884554308													-0.064485	-3.04033
Mustela_putorius	1	0	2	1	0	1	0	2	2		0	0	2	2	1	0	0	0	0	0.7071067811865476	0.7071067811865476	0.7071067811865476	0	1	1	1	0	0	0	0	0	1	1	1	0					inf	inf	inf		0	0	0	0	1	-0.693147
Mustela_vison	11	19	0	3.125	1.79688	7	9	0	0	-0.235231	0	0	32	32	50	0.49652329749103946	0	0.10806451612903226	0.014404292724913607	0.21980472684071933	0.14299945212740123	0.17544632671007673	0.000468586	0.3229166666666667	0.14761904761904762	0.24475371113682665	0.00209179	0.49946236559139784	0	0.10806451612903226	0.013929797474780322	13.310714285714289	7.013167388167387	10.473838834776334	3.0036386338159304	0.5290717903241547	0	0.15001819391592808	0.014123231405028459	0.2064516129032257	0.0333333	0.0637744	0.00115156	176.4949568939465	71.96463484898976	110.38288729015642	849.868	0.014741684026396085	-3.43938
Myrmecophaga_tridactyla	4	2	2	2.5	3.25	7	1	2	2	-0.866667	0	0	8	8	10	0.7142857142857142	0	0.22619047619047616	0.0877268	0.42194010644972263	0.3253955321293156	0.35187065806464557	0.00118704	0.5833333333333334	0.35	0.4416666666666667	0.00858796	0.7142857142857142	0	0.22619047619047616	0.0877268	5.166666666666666	3.083333333333333	3.7916666666666665	0.5659722222222221	0.7142857142857141	0	0.22619047619047614	0.0877268	0.38095238095238093	0.16666666666666666	0.22448979591836732	0.00839928	35.19943181359606	18.520259177452107	26.17800363830623	35.7121	0.11157281136437214	-1.96185
Nasua_narica	10	15	0	3.04	1.6384	7	5	0	0	-0.386707	0	0	25	25	38	0.60628	0	0.13130434782608694	0.025849984014819968	0.2454555536381961	0.1640288128171801	0.19883005087065633	0.000466611	0.35294117647058826	0.1791044776119403	0.25685847643545595	0.00215505	0.6077898550724637	0	0.13130434782608696	0.0253673	11.4	6.639682539682542	8.672380952380953	1.621303754094229	0.6222826086956513	0	0.17294806979336788	0.023536942468470764	0.2826086956521732	0.042719919110212376	0.0795685	0.00233539	114.27951758532528	61.520794366903814	91.75879243162221	174.7384420210858	0.012809112832906644	-3.19051
Neofelis_nebulosa	3	1	0	2.6666666666666665	2.2222222222222223	6	1	0	0	-0.733333	0	0	6	6	8	0.75	0	0.18333333333333335	0.0680556	0.4775776813262182	0.3694727047509424	0.4066480447968706	0.00130403	0.8333333333333334	0.5	0.5972222222222222	0.014274691358024694	0.75	0	0.18333333333333335	0.0680556	4.5	2.833333333333333	3.388888888888889	0.3209876543209878	0.8	0	0.25	0.0716667	0.275	0.225	0.25	0.000416667	13.638181696985848	6.480740698407858	11.981697202866194	6.438932138828233	0.35755281215503865	-1.75807
Neotoma_albigula	1	0	2	1	0	1	0	2	2		0	0	2	2	1	0	0	0	0	0.7071067811865476	0.7071067811865476	0.7071067811865476	0	1	1	1	0	0	0	0	0	1	1	1	0					inf	inf	inf		0	0	0	0	1	-0.693147
Notamacropus_eugenii	7	3	3	2.2222222222222223	1.5061728395061729	5	1	3	3	-0.333333	0	0	9	9	10	0.6785714285714285	0	0.2857142857142857	0.0561224	0.3718711462221225	0.3059504039927142	0.33269513017908525	0.000425061	0.47058823529411764	0.24242424242424243	0.3499372160156474	0.00571773	0.6785714285714285	0	0.2857142857142857	0.0561224	4.916666666666666	2.792857142857143	3.802116402116402	0.45439839310209656	0.6785714285714294	0	0.285714	0.0561224	0.35714285714285754	0.14285714285714285	0.24107142857142871	0.00693559	40.59556626036897	15.90597372058687	27.35320317985527	69.80227580155753	0.1013891709573328	-2.14009
Odocoileus_virginianus	1	0	2	1	0	1	0	2	2		0	0	2	2	1	0	0	0	0	0.7071067811865476	0.7071067811865476	0.7071067811865476	0	1	1	1	0	0	0	0	0	1	1	1	0					inf	inf	inf		0	0	0	0	1	-0.693147
Ornithorhynchus_anatinus	13	164	1	4.548571428571429	4.030497959183673	14	126	1	1	0.1363895797020805	0	0	175	175	398	0.2042121949764267	0	0.021971392503583057	0.00120879	0.17293349927115778	0.0422787	0.0730344	0.000380257	0.31351351351351353	0.10767326732673267	0.2144539887053788	0.00109594	0.18495951707037792	0	0.021971392503583063	0.00108273	67.72420634920637	23.748024198024204	45.11990939219515	52.90396615427372	0.16727737701453838	0	0.0396433	0.000813111	0.0490018	0.00385356	0.010139214643875665	2.7024379579017466e-05	1189.712444549105	255.14546612285667	589.7465397029794	39514.75650910097	0.00521355	-5.16297
Oryctolagus_cuniculus	3	1	3	1.6	0.64	3	0	3	3	-0.666667	0	0	5	5	4	0.8333333333333333	0	0.26666666666666666	0.11777777777777776	0.5028663341545702	0.4184095846586562	0.4459936239435603	0.00108969	0.8	0.4444444444444444	0.5822222222222223	0.0174123	0.8333333333333333	0	0.26666666666666666	0.11777777777777776	3.5	2.1666666666666665	2.6666666666666665	0.25555555555555565	0.8333333333333331	0	0.2666666666666666	0.11777777777777769	0.49999999999999994	0.3333333333333333	0.375	0.00520833	11.916375287812976	4.690415759823426	8.996780817416218	7.057934923371457	0.2712861059695896	-1.56749
Osphranter_rufus	10	19	2	2.857142857142857	2.074829931972789	9	9	2	2	-0.00884956	0	0	42	42	60	0.5011280487804878	0	0.0811847	0.0133448	0.20364158319058415	0.12294625632583786	0.15294338618952782	0.000417844	0.33884297520661155	0.15953307392996108	0.2426841607534685	0.0018228	0.5023501016260163	0	0.0811847	0.013057479423097188	17.499999999999996	8.89722	12.756160241874527	4.926386618601419	0.5250918898105178	0	0.11602013926193207	0.0132657	0.18109756097561056	0.024268292682926948	0.0519548	0.000972998	281.3163066904271	105.90440412099767	176.83552098505976	2087.0949510756136	0.018469821643779305	-3.72628
Otolemur_crassicaudatus	3	1	1	2.6666666666666665	3.8888888888888893	7	1	1	1	-0.73913	0	0	6	6	8	0.9	0	0.21666666666666667	0.11472222222222223	0.49104925297107604	0.3761078745018262	0.4062199379744023	0.00165203	0.8333333333333334	0.4166666666666667	0.5625	0.018373842592592594	0.9	0	0.21666666666666667	0.11472222222222223	4.5	2.5	3.166666666666666	0.4444444444444445	0.8999999999999998	0	0.21666666666666665	0.11472222222222216	0.3999999999999999	0.24999999999999994	0.27999999999999997	0.0036	23.76972864800942	7.810249675906651	15.351827020933712	21.321407119329383	0.080891	-1.46225
Ovis_aries		33	6	3.25	15.2375	33	17	6	6	-0.167991	0	0	80	80	130	0.5817187824977504	0	0.0261847	0.00494343	0.3220832088554641	0.0748248	0.10784566002470161	0.000869314	0.37929796211509115	0	0.19033421068701895	0.00553864	0.5811323433950016	0	0.0261847	0.0049231	38.23333333333334	0	17.555188492063486	47.91071213929434													-0.00350741	-4.06473
Pan_paniscus	6	12	0	3.3333333333333335	4.638888888888888	11	7	0	0	-0.174877	0	0	24	24	40	0.6588800198483993	0	0.0886034	0.022151388754313328	0.31119187343655796	0.16088924744658098	0.20138332819432994	0.00111142	0.5476190476190477	0.25555555555555554	0.3504272321466595	0.00448207	0.654891	0	0.0886034	0.021852533349169503	14.833333333333332	6.950000000000001	9.681944444444445	3.138007330246914	0.6477274881965905	-1.40423e-17	0.13411550132240704	0.021588848121857265	0.16684392609230014	0.0435239	0.0652982	0.000678139	112.8556736704985	41.226862901928854	87.1536	339.4657893888937	0.0539893	-3.16707
Pan_troglodytes	8	39	2	3.5555555555555554	3.617283950617283	11	19	2	2	-0.00205856	0	0	54	54	96	0.41429503236314835	0	0.0556765	0.00691005	0.2113305297365464	0.0968219	0.13387828762157292	0.000595123	0.39552238805970147	0.1815068493150685	0.26366	0.00196504	0.4015766946191474	0	0.055676503789711326	0.00645279	25.45	11.027380952380948	17.148589065255727	8.296431829704908	0.3636764820855467	-2.57817e-18	0.0949508	0.00596719	0.0720057	0.019230769230769225	0.0346393	0.000172357	410.8953894513485	97.04326624458008	192.7298988101815	2972.255823209771	0.040598	-3.97385
Panthera_leo		60	7	3.6	8.555789473684209	23	31	7	7	-0.0827034	0	0	95	95	171	0.42726796691747937	0	0.0325446	0.00457573	0.21132402837771277	0.0688307	0.10063457042925204	0.000398999	0.305138	0	0.17700205602289396	0.00339607	0.431437	0	0.032544642319594454	0.00455172	36.61666666666666	0	20.15633325738589	44.658515091313795													-0.0181188	-3.57269
Papio_hamadryas	7	23	2	3.793103448275862	2.439952437574317	9	19	2	2	-0.349301	0	0	29	29	55	0.2877175561582658	0	0.077723	0.00574305	0.2347113149762265	0.13194228373317166	0.1835975428085499	0.000774701	0.4444444444444444	0.25	0.33026205412785675	0.00240542	0.28196649029982357	0	0.077723	0.00535624	14.916666666666666	8.450000000000001	11.732512315270936	2.90356	0.3207865575388214	0	0.12315962267886105	0.00636623	0.10885677001570132	0.031765592349224096	0.0446702	0.000254254	145.19903013968067	46.77084243593269	78.64870837113585	631.884	0.0342363	-3.33147
Peromyscus_maniculatus	1	0	2	1	0	1	0	2	2		0	0	2	2	1	0	0	0	0	0.7071067811865476	0.7071067811865476	0.7071067811865476	0	1	1	1	0	0	0	0	0	1	1	1	0					inf	inf	inf		0	0	0	0	1	-0.693147
Phascolarctos_cinereus	8	18	1	3.5833333333333335	2.9930555555555554	9	9	1	1	0.15214319359396905	0	0	24	24	43	0.36594202898550726	0	0.10606060606060604	0.012021480504333016	0.2676374916606379	0.15486345905656634	0.20204659233690755	0.000843841	0.4423076923076923	0.16911764705882354	0.31361809033487326	0.00371702	0.36297760210803687	0	0.10606060606060608	0.011440238966584209	12.533333333333333	5.016666666666668	9.353174603174603	3.210379661123708	0.41590820365023384	0	0.1557590322410401	0.0106167	0.15810276679841917	0.0448295	0.0670712	0.000673631	179.24800684656225	45.428278236311755	76.26377393702343	982.5499637527615	0.051708147162760065	-3.17138
Phoca_vitulina	8	37	1	4.195121951219512	3.47412	12	25	1	1	0.2125860373647964	0	0	41	41	86	0.2633268109269095	0	0.0600375	0.00338304	0.21610779861421187	0.10542023447022349	0.1544438124965661	0.000537353	0.42105263157894735	0.19047619047619047	0.30576570844552986	0.00194345	0.2415521624723014	0	0.0600375	0.00294907	20.28333333333333	8.966666666666667	15.166085946573752	4.484023016007914	0.22580608786705214	9.109522253334618e-18	0.10370066518082921	0.00226244	0.052777536608427794	0.025641	0.0344351	2.884049488124371e-05	300.9697049919974	60.74753797440448	122.02226711553723	1566.2638585401453	0.0671118	-3.71252
Pongo_pygmaeus	8	44	0	4.078431372549019	4.150711264898115	14	26	0	0	-0.084506	0	0	51	51	104	0.382744	0	0.0538936	0.00578002	0.20328926555468693	0.0990984	0.1376989606603452	0.000646839	0.4098360655737705	0.20833333333333334	0.28091519800615855	0.00189896	0.37628495842781556	0	0.0538936	0.00524073	24.23333333333333	12.866666666666662	17.40364145658263	6.523781591067799	0.37002312014493555	-2.90017e-18	0.0917897	0.00491502	0.0824829	0.018745976692496533	0.0304366	0.000134785	258.14535935012253	103.1472612886309	178.2913904852074	1418.161126503646	0.034936757709014166	-3.92767
Procyon_lotor	8	13	2	2.8	0.86	4	5	2	2	0.3040152963671145	0	0	20	20	28	0.3587719298245614	0	0.12543859649122807	0.0097765	0.2562862067930175	0.17755132812032218	0.222378	0.00054793	0.4222222222222222	0.1958762886597938	0.31858704978915975	0.00343946	0.36348684210526316	0	0.12543859649122807	0.00914234	9.916666666666666	4.770238095238096	7.943928571428572	1.8428513180272106	0.4254647034252295	-2.59701e-18	0.18397556390977443	0.00956487	0.14912280701754385	0.0555556	0.0855468	0.000455329	92.34543070140818	25.86710542092297	43.587587758872715	286.0150505054267	0.048710146927111064	-2.99075
Propithecus_coquereli	7	11	3	2.888888888888889	2.987654320987654	9	3	3	3	-0.316265	0	0	18	18	26	0.5932598039215686	0	0.12785947712418302	0.0211812	0.3049664751898436	0.19247571746192754	0.23387127075044306	0.000859784	0.4473684210526316	0.25	0.3396882102641504	0.00396066	0.5955882352941176	0	0.127859	0.0206034	10.200000000000001	5.242857142857144	7.396560846560847	1.6505298703843674	0.6317774936061378	-2.61229e-17	0.17273220882555923	0.0230044	0.17221867007672628	0.062499999999999986	0.0920474	0.00088608	94.62152789071106	38.74575512714481	61.32203040894971	250.1092076418367	0.0519656	-2.85367
Pteropus_hypomelanus	5	6	0	2.909090909090909	1.3553719008264462	6	2	0	0	-0.372549	0	0	11	11	16	0.4074074074074074	0	0.14747474747474748	0.017662596787175907	0.3467999488754693	0.25438258037479156	0.30010553512781973	0.000845759	0.5555555555555556	0.3448275862068966	0.44162579225311016	0.0052681	0.41111111111111115	0	0.14747474747474748	0.0166743	6.666666666666666	4.2	5.466666666666667	0.6661616161616157	0.47592592592592603	0	0.21952861952861957	0.020283927943860615	0.18240740740740746	0.11018518518518519	0.1298941798941799	0.000519232	31.976553910638895	16.7332	24.67326996857364	24.229749057880575	0.14679019110455982	-2.37629
Rangifer_arcticus	1	0	2	1	0	1	0	2	2		0	0	2	2	1	0	0	0	0	0.7071067811865476	0.7071067811865476	0.7071067811865476	0	1	1	1	0	0	0	0	0	1	1	1	0					inf	inf	inf		0	0	0	0	1	-0.693147
Rangifer_tarandus	4	1	1	2.75	5.6875	9	1	1	1	-0.726667	0	0	8	8	11	0.8571428571428571	0	0.20238095238095238	0.0894274	0.452845	0.319741	0.3511839420861945	0.00166984	0.7	0.3181818181818182	0.47362689393939394	0.011746152487230255	0.8571428571428571	0	0.20238095238095238	0.0894274	5.833333333333333	2.833333333333333	3.9166666666666665	0.7048611111111109	0.8571428571428568	0	0.2023809523809523	0.0894274	0.35714285714285704	0.16666666666666666	0.21088435374149656	0.00525244	44.27188724235728	15.231546211727805	27.31070281054531	62.12551199407169	0.18692362341894908	-1.98056
Rattus_norvegicus		10	4	2.689655172413793	3.179548156956004	10	5	4	4	-0.0311181	0	0	29	29	39	0.47034517510707996	0	0.061485130450647685	0.011193643182421041	0.2792776210441507	0.15388100135400762	0.18366386626082465	0.000750343	0.42857142857142855	0.0535714	0.24605393957527588	0.00771131	0.46676587301587297	0	0.0614851	0.011073772271159335	14.416666666666666	1.8333333333333333	8.354679802955664	8.813496943763631													-0.0110717	-3.27839
Saimiri_boliviensis	2	1	0	2.6666666666666665	0.8888888888888888	4	1	0	0	-1	0	0	3	3	4	1	0	0.3333333333333333	0.22222222222222224	0.6107839182711452	0.5598852584152163	0.5768514783671926	0.000575705	1	0.6666666666666666	0.7777777777777777	0.024691358024691367	1	0	0.3333333333333333	0.22222222222222224	2	1.5	1.6666666666666667	0.0555556	1	0	0.3333333333333333	0.22222222222222224	1	1	1	0	3.7416573867739413	1.4142135623730951	2.965842778640326	1.2037766123870304	1.4731673676196004	-1.06918
Sapajus_apella	6	12	0	3.263157894736842	4.720221606648198	12	4	0	0	-0.519101	0	0	19	19	31	0.4840958605664487	0	0.11179910560715514	0.0158927	0.30999293443562537	0.19209048532966144	0.22748372346749088	0.000882735	0.46153846153846156	0.2608695652173913	0.3538044719702339	0.0034119	0.4863153594771242	0	0.11179910560715514	0.015223416106117998	11.033333333333335	6.483333333333333	8.04737	1.5473176361957535	0.5387708622468953	0	0.1680026598064728	0.017224328988755023	0.1491792053124391	0.058823529411764705	0.0828788	0.000504313	84.88621071812824	46.018246276454505	67.00074079244152	140.3217390323261	0.0906173	-2.93759
Sciurus_carolinensis	1	0	2	1	0	1	0	2	2		0	0	2	2	1	0	0	0	0	0.7071067811865476	0.7071067811865476	0.7071067811865476	0	1	1	1	0	0	0	0	0	1	1	1	0					inf	inf	inf		0	0	0	0	1	-0.693147
Stenella_coeruleoalba		89	4	3.9298245614035086	6.8722683902739305	25	58	4	4	-0.124693	0	0	114	114	224	0.4053304598639692	0	0.032186384101847536	0.00335387	0.18723044847826004	0.0556292	0.0915222	0.000395623	0.2940776038121171	0	0.19009279700183324	0.00235615	0.4103116623062696	0	0.0321864	0.0032432	42.3357	0	26.7002	46.715626650585364													-0.00203656	-3.36476
Sus_scrofa		93	7	3.6794871794871793	9.717784352399741	27	45	7	7	-0.0658331	0	0	156	156	287	0.47755200206870724	0	0.022467317628607954	0.00316321	0.1877601138105201	0.0588132	0.078177	0.000298606	0.26875908166230744	0.027504244482173174	0.15089810762648015	0.00250455	0.47853074717994076	0	0.022467317628607954	0.00311652	53.39285714285721	5.192857142857144	28.105567260374947	87.8707													0.000374491	-4.22867
Sylvilagus_floridanus	1	0	2	1	0	1	0	2	2		0	0	2	2	1	0	0	0	0	0.7071067811865476	0.7071067811865476	0.7071067811865476	0	1	1	1	0	0	0	0	0	1	1	1	0					inf	inf	inf		0	0	0	0	1	-0.693147
Symphalangus_syndactylus		27	3	3.1818181818181817	1.9669421487603307	7	16	3	3	0.180017	0	0	44	44	70	0.29465213971753723	0	0.060253699788583505	0.00637253	0.2070457047577587	0.1107561140817707	0.14888880339190666	0.000559397	0.3723145071982281	0.023255813953488372	0.2487531517637499	0.00429852	0.29494534678643214	0	0.0602537	0.00604033	19.400000000000002	1	13.397077922077921	12.528835514233242													0.00228954	-2.55541
Tachyglossus_aculeatus	6	10	0	3.5714285714285716	2.673469387755102	8	6	0	0	0.2857142857142826	0	0	14	14	25	0.6025641025641026	0.00641026	0.13736263736263735	0.0280354	0.3271319876956412	0.23552691294787798	0.26601470267711297	0.000664749	0.5652173913043478	0.2653061224489796	0.39188489392742704	0.00579356	0.5993589743589743	0.00641026	0.13736263736263735	0.027585869468596112	8.666666666666666	4.8	6.469047619047619	1.0203514739229023	0.6375175405026149	0.0769231	0.2072039072039072	0.0228219	0.25641025641025644	0.0538462	0.10168803418803418	0.00191139	63.27604347541504	20.490428934080942	40.6467	145.83631292929354	0.0726208	-2.62114
Tapirus_terrestris	1	0	2	1	0	1	0	2	2		0	0	2	2	1	0	0	0	0	0.7071067811865476	0.7071067811865476	0.7071067811865476	0	1	1	1	0	0	0	0	0	1	1	1	0					inf	inf	inf		0	0	0	0	1	-0.693147
Tayassu_angulatus	1	0	2	1	0	1	0	2	2		0	0	2	2	1	0	0	0	0	0.7071067811865476	0.7071067811865476	0.7071067811865476	0	1	1	1	0	0	0	0	0	1	1	1	0					inf	inf	inf		0	0	0	0	1	-0.693147
Tragelaphus_spekii	2	1	0	3.2	5.76	8	1	0	0	-1	0	0	5	5	8	1	0	0.2	0.16000000000000003	0.5368754921931593	0.42183074386605374	0.4448396935314749	0.00211765	1	0.5714285714285714	0.6571428571428571	0.029387755102040825	1	0	0.2	0.16000000000000003	4	2.5	2.8	0.36	1	0	0.2	0.16000000000000003	0.3333333333333333	0.3333333333333333	0.3333333333333333	0	11.489125293076057	3.4641016151377544	9.884120557488398	10.304160805035263	1.5080470476332466	-1.60765
Trichechus_manatus	3	1	1	2.4	1.8399999999999999	5	1	1	1	-0.666667	0	0	5	5	6	0.8333333333333333	0	0.26666666666666666	0.11777777777777776	0.5028663341545702	0.4184095846586562	0.4459936239435603	0.00108969	0.8	0.4444444444444444	0.5822222222222222	0.0174123	0.8333333333333333	0	0.26666666666666666	0.11777777777777776	3.5	2.1666666666666665	2.6666666666666665	0.25555555555555565	0.8333333333333331	0	0.2666666666666666	0.11777777777777773	0.49999999999999994	0.3333333333333333	0.375	0.00520833	15.491933384829672	6.324555320336761	10.55018645503976	8.693565763895666	0.19714777167838304	-1.55958
Trichosurus_vulpecula	9	23	5	3.1707317073170733	4.14158	10	9	5	5	0.0927393	0	0	41	41	65	0.4732524313293545	0	0.0781739	0.010104973753580064	0.22911605200754298	0.12318279068125935	0.15427069097798182	0.000590798	0.37735849056603776	0.16806722689075632	0.2564193298693869	0.00241525	0.47310808404558397	0	0.0781739	0.00996126	19.066666666666663	7.9813492063492095	12.802032520325204	6.6537976650990425	0.4537436952054403	-1.8219e-17	0.11835850305878305	0.010482833348015561	0.0903836	0.025641025641025633	0.0536726	0.000294888	323.67537187094416	73.56468382173188	166.4935791909849	4064.8250439955473	0.0345257	-3.70002
Tursiops_truncatus		171	5	4.096618357487923	6.6380078881654185	26	113	5	5	-0.0201901	0	0	207	207	424	0.28091754638413086	0	0.0221888	0.0020408	0.14784022477233857	0.0438028	0.0676187	0.000258633	0.2632153806847215	0.00647249	0.17540104660965564	0.00121737	0.2738992375044138	0	0.0221888	0.00191225	66.98611111111119	1.5	43.68285801691603	74.03059872844503													-0.0027903	-5.11047
Ursus_americanus	11	60	1	4.138888888888889	2.5084876543209877	10	49	1	1	0.1437502751728075	0	0	72	72	149	0.33806019251294644	0	0.047311647663760344	0.00399331	0.17090138112909845	0.0792883	0.11602750164989804	0.000426508	0.3333333333333333	0.15673289183222958	0.2375278981673809	0.00135569	0.3384948192239857	0	0.0473116	0.00367383	29.22619047619047	14.125829725829714	21.485770402437065	9.894129872345477	0.3592101182973506	0	0.0803977	0.00336631	0.0763305	0.012809488174149295	0.023836371482959338	0.000133804	378.9912575477267	132.2661364196675	219.444	3391.027593630889	0.0170858	-4.27492
Ursus_arctos	6	10	1	2.888888888888889	1.6543209876543208	7	4	1	1	-0.160987	0	0	18	18	26	0.5920096447669976	0	0.10498366013071896	0.018515895301982305	0.32630728916547774	0.1948986747223569	0.23368817034801687	0.000945395	0.5666666666666667	0.2833333333333333	0.3853989701034819	0.00504342	0.5883884803921569	0	0.10498366013071896	0.0181148	11.5	6.266666666666666	8.011111111111113	1.7278395061728404	0.6149197686052178	1.3061447348531253e-17	0.16447453745271912	0.018176315205340857	0.1320611323465278	0.0563207	0.0785681	0.000403682	67.43456714514593	22.702881888720754	48.70860911601366	154.70995009851757	0.11871871369897269	-2.88141
Ursus_arctos_lasiotus	9	69	0	4.657534246575342	1.8690185775942951	8	61	0	0	0.35184022107775337	0	0	73	73	170	0.15147502871058502	0	0.0385448	0.0012039	0.17050727095092696	0.0683974	0.11505399965573197	0.000461207	0.36548223350253806	0.17733990147783252	0.2728488358801589	0.00137525	0.14163175048663035	0	0.0385448	0.000970011	31.399999999999988	15.048412698412696	24.18066971080669	10.274046111125996	0.1266124151398119	0	0.0672149	0.000687976	0.0350293	0.011464844301119244	0.017663271910615938	1.5157449933164838e-05	309.26038314573117	88.49270354168065	152.78569726251854	1688.1055837314473	0.0792597	-4.28738
Ursus_arctos_yesoensis	9	73	0	4.746666666666667	1.7358222222222222	8	63	0	0	0.3715044766850094	0	0	75	75	178	0.15063733602370014	0	0.0376009	0.00112583	0.1688070190921223	0.0665355	0.11359271232118748	0.000430029	0.36633663366336633	0.1783132530120482	0.27204820503630595	0.00132448	0.13760892742057135	0	0.037600888559792676	0.000893978	32.23333333333332	15.498412698412698	24.786010582010572	10.225761812771188	0.12035819013613665	0	0.0656235	0.000594122	0.0336953	0.010932731243480697	0.016901021209583533	1.379101031389929e-05	317.0048534691085	89.71087325238513	153.51576268956083	1565.1113922654486	0.0700156	-4.31616
Ursus_maritimus	11	64	0	4.597014925373134	1.5838716863443973	9	55	0	0	0.41532258064515987	0	0	67	67	154	0.2249191661708063	0	0.0490763	0.00215276	0.15331114907152452	0.0794558	0.12076951762349449	0.000340097	0.32195121951219513	0.1575178997613365	0.24459444725290763	0.00135406	0.22538574251537233	0	0.0490763	0.00189648	26.149999999999995	13.60122655122654	20.96055652473562	8.256292536890605	0.23171268040886425	0	0.0814608	0.00153031	0.0729133	0.013577398874244365	0.022374627811449214	8.074827676637655e-05	301.80602642930126	114.5276152713468	167.86821333511688	1714.5770110827327	0.013042530873508928	-4.20366
Ursus_thibetanus_japonicus	12	125	0	4.954545454545454	1.922176308539945	9	115	0	0	0.29553141944146916	0	0	132	132	327	0.16015294004740666	0	0.027017384650972438	0.000754079	0.1352837030227766	0.0503318	0.0855792	0.000251961	0.3171912832929782	0.1270611057225994	0.22628479501821516	0.000966916	0.15142280191214252	0	0.027017384650972438	0.000668938	49.6262	20.307539682539673	36.40068761205124	23.299804461871037	0.11381292626928183	-1.66892e-18	0.048702017761993316	0.00039127	0.0369455	0.00704758	0.011704482641458697	1.5212284754206914e-05	626.9644318333748	170.3063196282248	300.52911297431075	6922.920239781976	0.0341471	-4.88003
Vombatus_ursinus	7	28	1	3.8125	2.46484	8	14	1	1	0.18835827013732287	0	0	32	32	61	0.25238025619604565	0	0.0732527	0.00512646	0.22909437578694647	0.12578729189784654	0.17484611902694586	0.000678835	0.4305555555555556	0.21830985915492956	0.32026038350706776	0.0024637	0.23294504181600958	0	0.0732527	0.00462685	16.083333333333336	7.919047619047621	12.350744047619047	3.521615092651647	0.26904466190630183	6.303201688194437e-17	0.1219808147412785	0.00466982	0.0691336	0.0308527	0.0451823	8.291118094572404e-05	159.94629861411462	49.44127539803387	79.59705772944497	465.54814900812477	0.0947158	-3.45684
