# Supplementary material for: Protocol for constructing glycan biosynthetic networks using glycowork
Source: STAR Protoc. 2024 Apr 16;5(2):102937. doi: 10.1016/j.xpro.2024.102937 (PMC11036093; doi:10.1016/j.xpro.2024.102937)
Supplement: Table S2. Exported network files (related to Step-by-step method details – Editing and exporting networks in glycowork) [file mmc4.xlsx]

## Sheet: lama_export_edge_list
Source	Target	Label
Neu5Ac(a2-6)Gal(b1-4)GlcNAc(b1-6)[Gal(b1-4)GlcNAc(b1-3)]Gal(b1-4)Glc-ol	Neu5Ac(a2-6)Gal(b1-4)GlcNAc(b1-3)[Neu5Ac(a2-6)Gal(b1-4)GlcNAc(b1-6)]Gal(b1-4)Glc-ol	Neu5Ac(a2-6)
Neu5Ac(a2-6)Gal(b1-4)GlcNAc(b1-3)[Gal(b1-4)GlcNAc(b1-6)]Gal(b1-4)Glc-ol	Neu5Ac(a2-6)Gal(b1-4)GlcNAc(b1-3)[Neu5Ac(a2-6)Gal(b1-4)GlcNAc(b1-6)]Gal(b1-4)Glc-ol	Neu5Ac(a2-6)
Neu5Ac(a2-6)Gal(b1-4)GlcNAc(b1-6)[GlcNAc(b1-3)]Gal(b1-4)Glc-ol	Neu5Ac(a2-6)Gal(b1-4)GlcNAc(b1-6)[Gal(b1-4)GlcNAc(b1-3)]Gal(b1-4)Glc-ol	Gal(b1-4)
Gal(b1-4)GlcNAc(b1-3)[Gal(b1-4)GlcNAc(b1-6)]Gal(b1-4)Glc-ol	Neu5Ac(a2-6)Gal(b1-4)GlcNAc(b1-6)[Gal(b1-4)GlcNAc(b1-3)]Gal(b1-4)Glc-ol	Neu5Ac(a2-6)
Gal(b1-4)GlcNAc(b1-3)[Gal(b1-4)GlcNAc(b1-6)]Gal(b1-4)Glc-ol	Neu5Ac(a2-6)Gal(b1-4)GlcNAc(b1-3)[Gal(b1-4)GlcNAc(b1-6)]Gal(b1-4)Glc-ol	Neu5Ac(a2-6)
Gal(b1-4)GlcNAc(b1-6)[GlcNAc(b1-3)]Gal(b1-4)Glc-ol	Neu5Ac(a2-6)Gal(b1-4)GlcNAc(b1-6)[GlcNAc(b1-3)]Gal(b1-4)Glc-ol	Neu5Ac(a2-6)
Gal(b1-4)GlcNAc(b1-6)[GlcNAc(b1-3)]Gal(b1-4)Glc-ol	Gal(b1-4)GlcNAc(b1-3)[Gal(b1-4)GlcNAc(b1-6)]Gal(b1-4)Glc-ol	Gal(b1-4)
Gal(b1-4)GlcNAc(b1-3)[GlcNAc(b1-6)]Gal(b1-4)Glc-ol	Gal(b1-4)GlcNAc(b1-3)[Gal(b1-4)GlcNAc(b1-6)]Gal(b1-4)Glc-ol	Gal(b1-4)
Neu5Ac(a2-3)Gal(b1-3)[GlcNAc(b1-6)]Gal(b1-4)Glc-ol	Neu5Ac(a2-3)Gal(b1-3)[Gal(b1-4)GlcNAc(b1-6)]Gal(b1-4)Glc-ol	Gal(b1-4)
Neu5Ac(a2-6)Gal(b1-4)GlcNAc(b1-3)Gal(b1-4)Glc-ol	Neu5Ac(a2-6)Gal(b1-4)GlcNAc6S(b1-3)Gal(b1-4)Glc-ol	6S
Gal(b1-4)GlcNAc(b1-6)[Gal(b1-3)]Gal(b1-4)Glc-ol	Neu5Ac(a2-3)Gal(b1-3)[Gal(b1-4)GlcNAc(b1-6)]Gal(b1-4)Glc-ol	Neu5Ac(a2-3)
Gal(b1-4)GlcNAc(b1-6)[Gal(b1-3)]Gal(b1-4)Glc-ol	Neu5Ac(a2-6)Gal(b1-4)GlcNAc(b1-6)[Gal(b1-3)]Gal(b1-4)Glc-ol	Neu5Ac(a2-6)
Gal(b1-4)GlcNAc6S(b1-3)Gal(b1-4)Glc-ol	Neu5Ac(a2-6)Gal(b1-4)GlcNAc6S(b1-3)Gal(b1-4)Glc-ol	Neu5Ac(a2-6)
Gal(b1-4)GlcNAc(b1-3)Gal(b1-4)Glc-ol	Gal(b1-4)GlcNAc(b1-3)[GlcNAc(b1-6)]Gal(b1-4)Glc-ol	GlcNAc(b1-6)
Gal(b1-4)GlcNAc(b1-3)Gal(b1-4)Glc-ol	Neu5Ac(a2-6)Gal(b1-4)GlcNAc(b1-3)Gal(b1-4)Glc-ol	Neu5Ac(a2-6)
Gal(b1-4)GlcNAc(b1-3)Gal(b1-4)Glc-ol	Fuc(a1-3)[Gal(b1-4)]GlcNAc(b1-3)Gal(b1-4)Glc-ol	Fuc(a1-3)
Gal(b1-4)GlcNAc(b1-3)Gal(b1-4)Glc-ol	Gal(a1-3)Gal(b1-4)GlcNAc(b1-3)Gal(b1-4)Glc-ol	Gal(a1-3)
Gal(b1-4)GlcNAc(b1-3)Gal(b1-4)Glc-ol	Gal(b1-4)GlcNAc6S(b1-3)Gal(b1-4)Glc-ol	6S
Gal(b1-4)GlcNAc(b1-6)Gal(b1-4)Glc-ol	Gal(b1-4)GlcNAc(b1-6)[GlcNAc(b1-3)]Gal(b1-4)Glc-ol	GlcNAc(b1-3)
Gal(b1-4)GlcNAc(b1-6)Gal(b1-4)Glc-ol	Gal(b1-4)GlcNAc(b1-6)[Gal(b1-3)]Gal(b1-4)Glc-ol	Gal(b1-3)
Gal(b1-4)GlcNAc(b1-6)Gal(b1-4)Glc-ol	Neu5Ac(a2-6)Gal(b1-4)GlcNAc(b1-6)Gal(b1-4)Glc-ol	Neu5Ac(a2-6)
Neu5Ac(a2-3)Gal(b1-3)Gal(b1-4)Glc-ol	Neu5Ac(a2-3)Gal(b1-3)[GlcNAc(b1-6)]Gal(b1-4)Glc-ol	GlcNAc(b1-6)
GlcNAc6S(b1-3)Gal(b1-4)Glc-ol	Gal(b1-4)GlcNAc6S(b1-3)Gal(b1-4)Glc-ol	Gal(b1-4)
Neu5Ac(a2-6)Gal(b1-4)Glc-ol	Gal(a1-3)[Neu5Ac(a2-6)]Gal(b1-4)Glc-ol	Gal(a1-3)
GlcNAc(b1-6)Gal(b1-4)Glc-ol	Neu5Ac(a2-3)GlcNAc(b1-6)Gal(b1-4)Glc-ol	Neu5Ac(a2-3)
GlcNAc(b1-6)Gal(b1-4)Glc-ol	Gal(b1-4)GlcNAc(b1-6)Gal(b1-4)Glc-ol	Gal(b1-4)
GlcNAc(b1-6)Gal(b1-4)Glc-ol	Gal(b1-3)[GlcNAc(b1-6)]Gal(b1-4)Glc-ol	Gal(b1-3)
GlcNAc(b1-3)Gal(b1-4)Glc-ol	Gal(b1-4)GlcNAc(b1-3)Gal(b1-4)Glc-ol	Gal(b1-4)
GlcNAc(b1-3)Gal(b1-4)Glc-ol	GlcNAc6S(b1-3)Gal(b1-4)Glc-ol	6S
Gal(a1-3)Gal(b1-4)Glc-ol	Gal(a1-3)[Neu5Ac(a2-6)]Gal(b1-4)Glc-ol	Neu5Ac(a2-6)
Gal(a1-3)Gal(b1-4)Glc-ol	Neu5Ac(a2-3)Gal(a1-3)Gal(b1-4)Glc-ol	Neu5Ac(a2-3)
Gal(a1-3)Gal(b1-4)Glc-ol	Gal(?1-3)Gal(b1-4)GlcOP-ol	OP
Gal(b1-3)Gal(b1-4)Glc-ol	Neu5Ac(a2-6)Gal(b1-3)Gal(b1-4)Glc-ol	Neu5Ac(a2-6)
Gal(b1-3)Gal(b1-4)Glc-ol	Neu5Ac(a2-3)Gal(b1-3)Gal(b1-4)Glc-ol	Neu5Ac(a2-3)
Gal(b1-3)Gal(b1-4)Glc-ol	Gal(b1-3)[GlcNAc(b1-6)]Gal(b1-4)Glc-ol	GlcNAc(b1-6)
Gal(b1-4)GlcOP-ol	Gal(?1-3)Gal(b1-4)GlcOP-ol	Gal(?1-3)
Gal(b1-4)Glc-ol	Neu5Ac(a2-3)Gal(b1-4)Glc-ol	Neu5Ac(a2-3)
Gal(b1-4)Glc-ol	Neu5Ac(a2-6)Gal(b1-4)Glc-ol	Neu5Ac(a2-6)
Gal(b1-4)Glc-ol	GlcNAc(b1-6)Gal(b1-4)Glc-ol	GlcNAc(b1-6)
Gal(b1-4)Glc-ol	GlcNAc(b1-3)Gal(b1-4)Glc-ol	GlcNAc(b1-3)
Gal(b1-4)Glc-ol	Fuc(a1-3)[Gal(b1-4)]Glc-ol	Fuc(a1-3)
Gal(b1-4)Glc-ol	Fuc(a1-2)Gal(b1-4)Glc-ol	Fuc(a1-2)
Gal(b1-4)Glc-ol	Gal(a1-3)Gal(b1-4)Glc-ol	Gal(a1-3)
Gal(b1-4)Glc-ol	Gal(b1-3)Gal(b1-4)Glc-ol	Gal(b1-3)
Gal(b1-4)Glc-ol	Gal(?1-3)Gal(b1-4)Glc-ol	Gal(?1-3)
Gal(b1-4)Glc-ol	Gal(b1-4)GlcOP-ol	OP
Gal(b1-4)Glc-ol	Gal3S(b1-4)Glc-ol	3S
Gal(b1-4)Glc-ol	Gal6S(b1-4)Glc-ol	6S
Gal(b1-3)[GlcNAc(b1-6)]Gal(b1-4)Glc-ol	Neu5Ac(a2-3)Gal(b1-3)[GlcNAc(b1-6)]Gal(b1-4)Glc-ol	Neu5Ac(a2-3)
Gal(b1-3)[GlcNAc(b1-6)]Gal(b1-4)Glc-ol	Gal(b1-4)GlcNAc(b1-6)[Gal(b1-3)]Gal(b1-4)Glc-ol	Gal(b1-4)
Neu5Ac(a2-6)Gal(b1-4)GlcNAc(b1-6)Gal(b1-4)Glc-ol	Neu5Ac(a2-6)Gal(b1-4)GlcNAc(b1-6)[GlcNAc(b1-3)]Gal(b1-4)Glc-ol	GlcNAc(b1-3)
Neu5Ac(a2-6)Gal(b1-4)GlcNAc(b1-6)Gal(b1-4)Glc-ol	Neu5Ac(a2-6)Gal(b1-4)GlcNAc(b1-6)[Gal(b1-3)]Gal(b1-4)Glc-ol	Gal(b1-3)

## Sheet: lama_export_node_labels
Id	Virtual
Neu5Ac(a2-6)Gal(b1-4)GlcNAc(b1-3)[Neu5Ac(a2-6)Gal(b1-4)GlcNAc(b1-6)]Gal(b1-4)Glc-ol	0
Neu5Ac(a2-6)Gal(b1-4)GlcNAc(b1-6)[Gal(b1-4)GlcNAc(b1-3)]Gal(b1-4)Glc-ol	0
Neu5Ac(a2-6)Gal(b1-4)GlcNAc(b1-3)[Gal(b1-4)GlcNAc(b1-6)]Gal(b1-4)Glc-ol	0
Neu5Ac(a2-6)Gal(b1-4)GlcNAc(b1-6)[GlcNAc(b1-3)]Gal(b1-4)Glc-ol	0
Gal(b1-4)GlcNAc(b1-3)[Gal(b1-4)GlcNAc(b1-6)]Gal(b1-4)Glc-ol	0
Neu5Ac(a2-3)Gal(b1-3)[Gal(b1-4)GlcNAc(b1-6)]Gal(b1-4)Glc-ol	0
Neu5Ac(a2-6)Gal(b1-4)GlcNAc(b1-6)[Gal(b1-3)]Gal(b1-4)Glc-ol	0
Neu5Ac(a2-6)Gal(b1-4)GlcNAc6S(b1-3)Gal(b1-4)Glc-ol	0
Gal(b1-4)GlcNAc(b1-6)[GlcNAc(b1-3)]Gal(b1-4)Glc-ol	0
Gal(b1-4)GlcNAc(b1-3)[GlcNAc(b1-6)]Gal(b1-4)Glc-ol	0
Neu5Ac(a2-3)Gal(b1-3)[GlcNAc(b1-6)]Gal(b1-4)Glc-ol	0
Neu5Ac(a2-6)Gal(b1-4)GlcNAc(b1-3)Gal(b1-4)Glc-ol	0
Fuc(a1-3)[Gal(b1-4)]GlcNAc(b1-3)Gal(b1-4)Glc-ol	0
Gal(b1-4)GlcNAc(b1-6)[Gal(b1-3)]Gal(b1-4)Glc-ol	0
Gal(a1-3)Gal(b1-4)GlcNAc(b1-3)Gal(b1-4)Glc-ol	0
Neu5Ac(a2-3)GlcNAc(b1-6)Gal(b1-4)Glc-ol	0
Gal(a1-3)[Neu5Ac(a2-6)]Gal(b1-4)Glc-ol	0
Gal(b1-4)GlcNAc6S(b1-3)Gal(b1-4)Glc-ol	0
Gal(b1-4)GlcNAc(b1-3)Gal(b1-4)Glc-ol	0
Gal(b1-4)GlcNAc(b1-6)Gal(b1-4)Glc-ol	0
Neu5Ac(a2-3)Gal(a1-3)Gal(b1-4)Glc-ol	0
Neu5Ac(a2-6)Gal(b1-3)Gal(b1-4)Glc-ol	0
Neu5Ac(a2-3)Gal(b1-3)Gal(b1-4)Glc-ol	0
GlcNAc6S(b1-3)Gal(b1-4)Glc-ol	0
Neu5Ac(a2-3)Gal(b1-4)Glc-ol	0
Neu5Ac(a2-6)Gal(b1-4)Glc-ol	0
GlcNAc(b1-6)Gal(b1-4)Glc-ol	0
GlcNAc(b1-3)Gal(b1-4)Glc-ol	0
Fuc(a1-3)[Gal(b1-4)]Glc-ol	0
Gal(?1-3)Gal(b1-4)GlcOP-ol	0
Fuc(a1-2)Gal(b1-4)Glc-ol	0
Gal(a1-3)Gal(b1-4)Glc-ol	0
Gal(b1-3)Gal(b1-4)Glc-ol	0
Gal(?1-3)Gal(b1-4)Glc-ol	0
Gal(b1-4)GlcOP-ol	0
Gal3S(b1-4)Glc-ol	0
Gal6S(b1-4)Glc-ol	0
Gal(b1-4)Glc-ol	0
Gal(b1-3)[GlcNAc(b1-6)]Gal(b1-4)Glc-ol	1
Neu5Ac(a2-6)Gal(b1-4)GlcNAc(b1-6)Gal(b1-4)Glc-ol	1
